# Supplementary material for: Characterization of Blood Surrogate Immune-Methylation Biomarkers for Immune Cell Infiltration in Chronic Inflammaging Disorders
Source: Front Genet. 2019 Nov 27;10:1229. doi: 10.3389/fgene.2019.01229 (PMC6890858; doi:10.3389/fgene.2019.01229)
Supplement: Supplementary file 2 [file Table_1.xlsx]

## Sheet: Suppl1
Supplementary Table 1: Illumina CpG probes used as reference methylome to estimate cell type counts in aorta healthy tissue and atherosclerotic plaques.
Probe_ID	AoSMC	HUVEC	ProgFib	IC
cg05596756	0.981028	0.971261	0.980113	0.0174329
cg16509569	0.967437	0.9765	0.979279	0.0202809
cg06267617	0.046891	0.0301396	0.00766936	0.979695
cg13206932	0.0102145	0.0127028	0.0109947	0.962361
cg14313184	0.0178739	0.0460698	0.0205876	0.978635
cg25588348	0.0187833	0.0449908	0.00940991	0.97419
cg13493526	0.0126985	0.0164155	0.0210806	0.965572
cg21376733	0.956838	0.965138	0.967591	0.0155638
cg26216618	0.98547	0.95989	0.986216	0.0298793
cg22982093	0.0121045	0.0366052	0.00375034	0.964456
cg02026204	0.966191	0.959302	0.971809	0.0193672
cg09354037	0.972639	0.953178	0.980904	0.0230742
cg03331514	0.0112721	0.0389735	0.0111455	0.966291
cg21011403	0.0170789	0.038437	0.0076062	0.966436
cg22155724	0.0453528	0.0529187	0.0158434	0.981986
cg25406989	0.00326029	0.0527932	0.019674	0.968394
cg16890093	0.960206	0.96903	0.967562	0.023468
cg13436110	0.0420451	0.0149282	0.0242133	0.967846
cg21643939	0.0238254	0.0330939	0.0157757	0.964937
cg16622899	0.0232412	0.072462	0.0233707	0.979822
cg25214966	0.020662	0.0625478	0.0164852	0.973319
cg03436397	0.963339	0.960145	0.909072	0.0047204
cg08640619	0.0194498	0.0451222	0.0196063	0.96745
cg08206267	0.962435	0.924488	0.962439	0.0128488
cg05697726	0.96625	0.948182	0.964369	0.0229722
cg19645616	0.0262702	0.030912	0.070205	0.978941
cg12290311	0.0328033	0.0690092	0.0311348	0.980452
cg07092135	0.0435263	0.0203849	0.0143054	0.961948
cg11721464	0.925922	0.966612	0.97262	0.0192873
cg26357596	0.959158	0.965561	0.987195	0.0357082
cg15332386	0.0312933	0.087942	0.0118994	0.978541
cg09958560	0.0119098	0.0685585	0.019361	0.967765
cg25602756	0.0482531	0.0635332	0.0267521	0.980448
cg25616869	0.0389589	0.0406238	0.0184646	0.966637
cg22834542	0.0590169	0.0603312	0.0156689	0.978841
cg10818657	0.0256423	0.0408225	0.0219598	0.963246
cg25666403	0.956793	0.960829	0.949142	0.0225149
cg10257110	0.0181144	0.0128699	0.0374915	0.955748
cg23176316	0.0346213	0.0422212	0.0252968	0.966575
cg14424070	0.910191	0.988956	0.947637	0.0166742
cg05258935	0.0178458	0.0614246	0.020014	0.964142
cg20449614	0.956865	0.925868	0.953022	0.0144063
cg08846870	0.0279127	0.0336572	0.0258798	0.959833
cg11802899	0.954424	0.946675	0.975663	0.0283126
cg12535109	0.0283044	0.0258857	0.0191961	0.955009
cg11018604	0.10599	0.0402947	0.0169563	0.984643
cg04869379	0.017585	0.0420281	0.0140608	0.954753
cg04212021	0.934575	0.967167	0.971604	0.0276531
cg16811988	0.0331173	0.0781666	0.0247919	0.975135
cg20169521	0.0179431	0.0205308	0.0154048	0.947397
cg24067652	0.0340365	0.0578501	0.0247103	0.967854
cg00921266	0.0222237	0.0437738	0.0553525	0.969416
cg21293455	0.0105246	0.0437007	0.0179528	0.95295
cg05349016	0.0354514	0.047021	0.0558177	0.974855
cg17178220	0.0144774	0.0738026	0.012866	0.962136
cg02100150	0.014086	0.0279462	0.0060426	0.944341
cg08101036	0.0390917	0.0408657	0.0580814	0.97413
cg09632136	0.0125219	0.0207452	0.0604653	0.959228
cg25432336	0.0510461	0.0187	0.0126266	0.95496
cg03390416	0.0268245	0.0942639	0.020117	0.974546
cg27215100	0.963902	0.936986	0.970178	0.0296723
cg05391884	0.0359819	0.0673069	0.0348274	0.973098
cg23966363	0.962534	0.945914	0.973637	0.0347659
cg24002183	0.0229028	0.0776708	0.0212065	0.966267
cg04960065	0.927355	0.955969	0.967185	0.0250548
cg21188037	0.926161	0.940582	0.952612	0.0150023
cg12253437	0.959243	0.940263	0.95985	0.0283388
cg10564001	0.0162157	0.045715	0.0314381	0.955792
cg18404706	0.0260226	0.0375021	0.0183305	0.950212
cg24749672	0.958092	0.95891	0.975275	0.041311
cg01062942	0.0351341	0.0812553	0.0185139	0.967721
cg27652490	0.0554594	0.0710981	0.0349293	0.97626
cg22961212	0.0178427	0.0537652	0.0291783	0.955903
cg19670610	0.0890345	0.0417105	0.00753333	0.967737
cg22801799	0.915024	0.95469	0.961202	0.0219986
cg20541870	0.0483583	0.0499617	0.0205983	0.961017
cg23172664	0.0333434	0.0312904	0.0119497	0.946706
cg07694621	0.016794	0.0388238	0.00949064	0.942766
cg08380379	0.0181156	0.0325401	0.0151526	0.942899
cg24705426	0.0338376	0.0897084	0.0218884	0.969268
cg08729279	0.0331148	0.0408217	0.0205747	0.952254
cg06787669	0.932351	0.932767	0.955167	0.0198249
cg15172966	0.0141152	0.0327059	0.0156324	0.941039
cg17349352	0.965149	0.941624	0.959125	0.0354531
cg15159247	0.982857	0.925404	0.973227	0.0407578
cg03276982	0.018724	0.0407527	0.0299995	0.949508
cg07380416	0.848855	0.972561	0.984835	0.0162648
cg10861751	0.900747	0.964105	0.946946	0.0181506
cg21236153	0.0138224	0.0253487	0.0128544	0.935956
cg19853565	0.0463372	0.0340191	0.032414	0.956176
cg13908359	0.033773	0.0358285	0.0190635	0.947482
cg12229555	0.949614	0.959227	0.950691	0.0352891
cg19876092	0.0315317	0.085441	0.0187453	0.962447
cg15046675	0.915196	0.957403	0.931936	0.0178321
cg14845962	0.0265478	0.040419	0.0161107	0.944449
cg05687083	0.97778	0.973117	0.979754	0.0603191
cg14530275	0.0122078	0.0362132	0.0258246	0.940788
cg01657186	0.0202133	0.0346085	0.0238158	0.942058
cg13670057	0.0262486	0.0418819	0.0333975	0.949655
cg22216196	0.034898	0.0894253	0.0514369	0.974234
cg02369450	0.00880989	0.943842	0.829375	0.967955
cg19463193	0.00828051	0.901709	0.368863	0.976681
cg01058584	0.0103277	0.88163	0.640255	0.970977
cg18820060	0.0154835	0.935196	0.934581	0.965839
cg02748089	0.0130616	0.974069	0.0301877	0.98726
cg11081272	0.017005	0.635071	0.629739	0.983869
cg05061886	0.00896852	0.555934	0.91947	0.966351
cg03796943	0.0146081	0.505234	0.614461	0.981983
cg09414535	0.0325858	0.949997	0.869829	0.981042
cg24600608	0.0279853	0.969875	0.920861	0.972086
cg26226576	0.0114077	0.969705	0.105448	0.97666
cg10040116	0.0147483	0.897569	0.0274651	0.984266
cg11492536	0.0147182	0.690638	0.875156	0.965327
cg18536607	0.0317762	0.931667	0.522882	0.986397
cg16175245	0.0103557	0.865752	0.0758744	0.977704
cg25188900	0.0191281	0.954358	0.835057	0.961924
cg11237852	0.0135216	0.291489	0.511012	0.983007
cg08595782	0.0148076	0.958274	0.290935	0.971824
cg08382534	0.0186279	0.663331	0.649639	0.973114
cg20680669	0.0441636	0.973541	0.964568	0.982635
cg23880533	0.0230678	0.934903	0.530658	0.973335
cg17324161	0.0301799	0.950422	0.981719	0.966384
cg18574995	0.0289614	0.971369	0.560842	0.976005
cg14913777	0.989299	0.66729	0.977269	0.0110264
cg05986684	0.0309454	0.96166	0.847494	0.969827
cg07911905	0.0234973	0.982374	0.0297962	0.984002
cg06984848	0.0196538	0.972852	0.0318663	0.978742
cg01548463	0.00759511	0.958636	0.0736104	0.964865
cg09206774	0.0297932	0.578764	0.90505	0.975412
cg22550815	0.0169879	0.849271	0.0732196	0.976224
cg02506908	0.0276688	0.716815	0.500572	0.97894
cg11173579	0.0344929	0.957235	0.786563	0.971513
cg05433889	0.0360192	0.8361	0.805088	0.975217
cg05233946	0.0265597	0.962437	0.536921	0.967194
cg24974704	0.0326025	0.942183	0.861957	0.964933
cg14196395	0.0160796	0.161436	0.505956	0.978892
cg03973705	0.0156193	0.796543	0.222833	0.968147
cg17936488	0.97524	0.0760858	0.920217	0.0219182
cg23720395	0.0362484	0.965603	0.602029	0.974407
cg02479022	0.013573	0.970458	0.166793	0.962077
cg04332927	0.0209235	0.679685	0.276093	0.974252
cg20202112	0.0335475	0.756548	0.713944	0.972438
cg15810304	0.0531521	0.971081	0.913459	0.98138
cg13951697	0.0106567	0.636619	0.866582	0.946166
cg17378966	0.0104399	0.0165286	0.540568	0.972208
cg04756252	0.0146658	0.724048	0.0106083	0.971683
cg01168833	0.0388455	0.900835	0.48758	0.978968
cg12718582	0.0309655	0.814963	0.466219	0.973564
cg26650383	0.0149192	0.0208331	0.470892	0.978305
cg23845168	0.0327889	0.961162	0.544419	0.96866
cg07807210	0.0208719	0.944627	0.156478	0.966893
cg13931250	0.0150325	0.721135	0.475351	0.957902
cg00011616	0.0347028	0.737446	0.59795	0.974747
cg03487027	0.0141885	0.0624095	0.633359	0.970576
cg02029908	0.0122545	0.0268382	0.201241	0.981159
cg23994061	0.0130855	0.294506	0.240579	0.973425
cg21647182	0.0368175	0.969099	0.731906	0.965757
cg00956759	0.0180277	0.967857	0.0136223	0.96585
cg20066782	0.0312838	0.964352	0.278892	0.972445
cg11948766	0.0198432	0.967551	0.0449357	0.966578
cg00646084	0.031093	0.945011	0.782495	0.958532
cg16628641	0.0279883	0.605833	0.0161139	0.985916
cg05979766	0.965581	0.0330571	0.751844	0.0238652
cg11959387	0.0214249	0.952771	0.728338	0.949383
cg15347788	0.0123499	0.660904	0.034105	0.967039
cg13253856	0.0321482	0.925808	0.609988	0.964314
cg14652773	0.0247037	0.971016	0.0693804	0.970056
cg26470309	0.0426452	0.877308	0.633143	0.975887
cg02676167	0.989461	0.14561	0.847805	0.0440634
cg04556519	0.0387278	0.962183	0.882402	0.961911
cg06956006	0.0185302	0.832627	0.405884	0.9573
cg07197092	0.0374954	0.967675	0.449928	0.972069
cg10511890	0.972013	0.0581244	0.902103	0.0277995
cg13189207	0.0217387	0.162363	0.0779453	0.987514
cg14611455	0.0128153	0.87987	0.00235993	0.960062
cg11975793	0.0213463	0.955164	0.362862	0.956903
cg00593243	0.0150951	0.067846	0.39625	0.973997
cg17082856	0.0175784	0.112348	0.471188	0.97271
cg09753772	0.014953	0.334713	0.371134	0.966372
cg17552357	0.0225531	0.542717	0.0317135	0.97762
cg08401725	0.0177124	0.761673	0.21381	0.961365
cg06457736	0.00813259	0.537478	0.0906831	0.960734
cg25401210	0.0395899	0.89308	0.561469	0.970555
cg04077979	0.00373658	0.852379	0.0058189	0.949275
cg12475590	0.0351261	0.871981	0.370693	0.971657
cg06082598	0.0189564	0.963322	0.106988	0.959353
cg13278267	0.0372248	0.95535	0.665337	0.962953
cg19923393	0.034929	0.964746	0.0807486	0.97639
cg19846168	0.03337	0.953794	0.462383	0.964054
cg04646987	0.0128557	0.13061	0.562294	0.961966
cg25507719	0.0168202	0.930768	0.694394	0.940172
cg08779777	0.957188	0.0330181	0.947262	0.0156279
cg06354695	0.0165485	0.906447	0.237144	0.953057
cg12472603	0.0332569	0.854636	0.112221	0.975186
cg17518965	0.977041	0.716829	0.96851	0.0175778
cg25023596	0.0207472	0.338305	0.0401764	0.97831
cg12192120	0.0196137	0.690986	0.520361	0.953959
cg06263178	0.00649543	0.953093	0.435999	0.935137
cg13341982	0.0193163	0.736675	0.0386576	0.965416
cg05014245	0.690114	0.0248224	0.926183	0.984432
cg25623473	0.983774	0.0169455	0.899666	0.963821
cg08244518	0.517567	0.0222811	0.942254	0.974055
cg07602008	0.815934	0.0301044	0.597462	0.98194
cg24937735	0.926131	0.0390525	0.959088	0.976814
cg01607932	0.89152	0.0347061	0.922232	0.973724
cg09412061	0.867782	0.0307169	0.83541	0.972023
cg07076109	0.988636	0.046001	0.917405	0.981497
cg00114710	0.872403	0.0527738	0.965669	0.986123
cg01051524	0.67477	0.982166	0.487952	0.0229784
cg27376924	0.085039	0.976293	0.0714575	0.0457867
cg25441338	0.954089	0.0225302	0.659822	0.959301
cg06250841	0.633381	0.0274743	0.953357	0.963712
cg24062526	0.848714	0.0468158	0.987436	0.974965
cg20293609	0.645076	0.0370774	0.60755	0.980338
cg02333649	0.88849	0.0316083	0.983693	0.95579
cg04858834	0.782643	0.0397405	0.846789	0.97083
cg22198179	0.755633	0.0275923	0.972838	0.955238
cg02347573	0.696559	0.0114957	0.700272	0.944029
cg02933362	0.179239	0.934432	0.0169545	0.0102499
cg08331427	0.981761	0.0533599	0.964567	0.970462
cg04273763	0.771821	0.0367984	0.92967	0.959668
cg15299510	0.0372113	0.945941	0.0230129	0.0296209
cg10559231	0.855056	0.0325939	0.472322	0.964721
cg03705558	0.701138	0.0219914	0.258332	0.963582
cg05276753	0.497773	0.0243392	0.256237	0.971677
cg04851348	0.193345	0.0297273	0.501131	0.97877
cg01499988	0.972418	0.0333658	0.965046	0.948074
cg08888918	0.585526	0.0503991	0.885236	0.978612
cg01302240	0.869593	0.0252135	0.950064	0.942275
cg03647861	0.75105	0.0535617	0.843632	0.978091
cg19902591	0.431455	0.029983	0.616773	0.968261
cg27260080	0.95349	0.0540962	0.807219	0.972853
cg16388983	0.916301	0.0476784	0.962013	0.962323
cg18605120	0.491904	0.0409426	0.925906	0.967183
cg08248231	0.873303	0.0513661	0.971949	0.965949
cg16217297	0.564082	0.0325892	0.970112	0.954582
cg03075065	0.7431	0.0221718	0.494021	0.951702
cg14791193	0.739945	0.0516238	0.95886	0.969965
cg01895890	0.532815	0.0455673	0.823709	0.972636
cg10559416	0.675345	0.962338	0.95455	0.00868152
cg08731696	0.786428	0.0232613	0.843712	0.941013
cg15129183	0.57546	0.965458	0.850703	0.0182017
cg00009750	0.632092	0.0478809	0.957328	0.967316
cg07625619	0.945442	0.0407836	0.969186	0.950737
cg04351205	0.583807	0.96144	0.881281	0.0136652
cg11114465	0.977635	0.0662975	0.970679	0.976189
cg11338339	0.586632	0.045579	0.944004	0.965671
cg03849279	0.95194	0.0442526	0.963883	0.953522
cg09006420	0.913659	0.0485901	0.975576	0.958757
cg13924834	0.979526	0.0571403	0.975063	0.965874
cg15938260	0.931825	0.0505671	0.967626	0.960155
cg23235142	0.979461	0.976364	0.812538	0.0220897
cg21566635	0.991444	0.0754286	0.945248	0.984558
cg09398856	0.129216	0.0367697	0.570689	0.977563
cg27304952	0.772588	0.0577802	0.947808	0.970949
cg06833098	0.52464	0.0513605	0.917674	0.971581
cg13432241	0.0803463	0.943058	0.243447	0.0292006
cg14029912	0.425077	0.0327612	0.683052	0.960964
cg20319457	0.793428	0.0351584	0.484198	0.958533
cg25024579	0.607085	0.0458501	0.68315	0.969358
cg12177677	0.796831	0.968103	0.970531	0.0177028
cg05378452	0.641093	0.0628093	0.912233	0.978167
cg07910075	0.0401222	0.0256716	0.531172	0.966084
cg02736228	0.720596	0.0262952	0.957914	0.935701
cg12710152	0.539377	0.961187	0.614931	0.0285209
cg18680977	0.501127	0.061697	0.828645	0.982056
cg00004700	0.318916	0.0271894	0.771715	0.95221
cg07482916	0.591788	0.0274759	0.730395	0.94582
cg05603896	0.315739	0.952512	0.597955	0.0265159
cg09646593	0.756397	0.0574961	0.564659	0.977092
cg14171460	0.77346	0.056548	0.763577	0.970077
cg16406967	0.441281	0.0512657	0.812352	0.971991
cg13663116	0.338476	0.0439826	0.466286	0.976608
cg09859040	0.880589	0.0618195	0.966984	0.966228
cg09247020	0.923839	0.043165	0.709169	0.952447
cg06878649	0.824592	0.0466102	0.642766	0.960515
cg13417891	0.926831	0.0639781	0.799802	0.971382
cg21097354	0.200749	0.056846	0.90553	0.980892
cg01276497	0.836188	0.0465899	0.217973	0.971494
cg18542639	0.952446	0.0386045	0.928667	0.939958
cg11355658	0.384721	0.0323017	0.812241	0.951844
cg04785083	0.636508	0.971528	0.961801	0.0306414
cg16167060	0.481674	0.03417	0.411424	0.961601
cg19701577	0.747408	0.0682227	0.98322	0.974154
cg07547054	0.419425	0.0385329	0.860356	0.954844
cg11696200	0.787234	0.0490131	0.661573	0.961168
cg05194636	0.658968	0.978732	0.00902747	0.978122
cg03216043	0.0631169	0.92655	0.0106166	0.980152
cg25391562	0.878615	0.940581	0.0182844	0.960451
cg15164860	0.569342	0.933357	0.0149491	0.96403
cg23218363	0.0303278	0.704332	0.00739189	0.977274
cg19088635	0.682908	0.970182	0.0304142	0.975254
cg26081974	0.580148	0.962298	0.0217223	0.968564
cg02927821	0.299065	0.808275	0.0177193	0.973672
cg02690710	0.701528	0.948959	0.0300574	0.971558
cg26842802	0.965007	0.585739	0.98298	0.00953913
cg26411522	0.0339524	0.859713	0.017083	0.977325
cg15314855	0.355407	0.68538	0.00743207	0.962507
cg25104233	0.059512	0.912155	0.00977258	0.966436
cg18429374	0.0365598	0.948383	0.0192115	0.974553
cg27648270	0.328864	0.963789	0.0229576	0.968904
cg18069290	0.93476	0.221895	0.984531	0.0274285
cg17342469	0.0357326	0.808353	0.0223975	0.979455
cg05109049	0.333492	0.0630973	0.974401	0.039404
cg00715197	0.336014	0.83291	0.00421734	0.949215
cg02384857	0.0106415	0.104564	0.960987	0.0342215
cg13507084	0.243055	0.948038	0.0230556	0.967258
cg19519319	0.801813	0.0325236	0.954414	0.00856601
cg19938436	0.0679903	0.942538	0.0271648	0.975143
cg01681098	0.938747	0.028218	0.963225	0.0153793
cg00819233	0.0433933	0.642028	0.0178329	0.974123
cg20546601	0.595999	0.949551	0.0420613	0.975608
cg02773192	0.769785	0.974843	0.0388711	0.966609
cg06961086	0.0236473	0.887688	0.0155586	0.965046
cg08251901	0.766221	0.0918542	0.975505	0.0327113
cg24796554	0.685758	0.0140135	0.949335	0.0118395
cg25574765	0.477172	0.857742	0.979585	0.0264908
cg27305903	0.0236496	0.945829	0.0198367	0.964371
cg09501717	0.18759	0.429651	0.0127322	0.966454
cg11972626	0.505822	0.623255	0.0305633	0.970106
cg07222861	0.96771	0.0586932	0.980138	0.0371273
cg21108215	0.0501282	0.814203	0.0148118	0.960356
cg13642472	0.289526	0.950982	0.0394761	0.975613
cg04424119	0.0250401	0.740563	0.0122391	0.959453
cg00172872	0.0706655	0.954223	0.00747679	0.946198
cg09735908	0.89346	0.456776	0.990048	0.0411804
cg17436460	0.0248395	0.730821	0.0188574	0.964441
cg03458172	0.0804563	0.092193	0.950542	0.033264
cg02235497	0.0195327	0.804352	0.016087	0.95875
cg20695611	0.0647816	0.963038	0.0120056	0.948407
cg09260048	0.0383608	0.764303	0.0286832	0.971413
cg02192520	0.063886	0.788341	0.0221924	0.962426
cg21255880	0.0242119	0.428816	0.0143806	0.965163
cg23055217	0.05585	0.963231	0.0427405	0.979341
cg09903879	0.0386393	0.249882	0.0167613	0.971804
cg02831419	0.0326031	0.948677	0.0210186	0.956597
cg15783800	0.540221	0.929871	0.0291659	0.951483
cg19130824	0.114589	0.938501	0.0196595	0.952872
cg00415011	0.950988	0.765668	0.983336	0.0290652
cg09272225	0.0255041	0.157343	0.021289	0.978253
cg13670531	0.383906	0.699136	0.01869	0.950192
cg07420137	0.897175	0.0598283	0.974151	0.0411649
cg00893471	0.198135	0.341229	0.981153	0.060982
cg27219182	0.0586039	0.595904	0.00770727	0.94918
cg01452169	0.075485	0.894655	0.0223527	0.955539
cg05401764	0.0134352	0.0392422	0.924665	0.015685
cg09373676	0.0250958	0.297303	0.00806556	0.958376
cg05785932	0.0289383	0.853094	0.012653	0.947556
cg17274742	0.0342537	0.952388	0.0287689	0.961628
cg04384689	0.0198124	0.591237	0.0182151	0.960703
cg08755784	0.316773	0.933911	0.0161805	0.940389
cg23036668	0.0970979	0.885475	0.0188259	0.950597
cg26875626	0.911298	0.0417152	0.953285	0.0222139
cg02097616	0.0761417	0.839751	0.0216127	0.954771
cg03852656	0.705758	0.376985	0.976644	0.0435105
cg02326386	0.978122	0.162413	0.978269	0.043627
cg19896908	0.384685	0.844368	0.0211836	0.945429
