# Supplementary material for: Characterization of Blood Surrogate Immune-Methylation Biomarkers for Immune Cell Infiltration in Chronic Inflammaging Disorders
Source: Front Genet. 2019 Nov 27;10:1229. doi: 10.3389/fgene.2019.01229 (PMC6890858; doi:10.3389/fgene.2019.01229)
Supplement: Supplementary file 3 [file Table_2.xlsx]

## Sheet: Supplementary_Table2
Supplementary Table 2: Illumina CpG probes of consensus module 21. For each probe the Gene Significance value (GS) and Module Membership (kME21) is given.
Probe_ID	Chrom	Start	End	GS_athero	GS_alzheimer	consensus.kME21	kME21.athero	p.kME21.athero	Z.kME21.athero	kME21.alzheimer	p.kME21.alzheimer	Z.kME21.alzheimer	UCSC_RefGene_Name	UCSC_RefGene_Accession	UCSC_RefGene_Group	Relation_to_UCSC_CpG_Island	NearestGene	DistanceNearestGene	NearestTranscript	NearestTSS
cg23732483	chr3	48965610	48965611	-7.81038	-1.59486	0.850891	0.936993	8.94e-08	6.40879	0.850891	5.26e-17	9.33977	ARIH2	NM_006321	Body		ARIH2	0	uc003cvb.3	ARIH2
cg03725309	chr1	109757584	109757585	-8.00796	-1.10549	0.683465	0.815756	0.000116924	4.28045	0.683465	4.67e-09	6.19689	SARS	NM_006513	Body	S_Shore	SARS	0	uc001dwu.2	SARS
cg01406381	chr19	47288262	47288263	-5.69932	-1.93505	0.826029	0.922808	3.56e-07	6.01517	0.826029	2.59e-15	8.71778	SLC1A5;SLC1A5;SLC1A5	NM_001145145;NM_005628;NM_001145144	TSS200;Body;5UTR	N_Shelf	SLC1A5	0	uc002pfs.3	SLC1A5
cg22274117	chr6	16713612	16713613	-6.5448	-1.63179	0.811466	0.925824	2.72e-07	6.09268	0.811466	1.93e-14	8.38998	ATXN1;ATXN1	NM_001128164;NM_000332	5UTR;5UTR		ATXN1	0	uc003nbt.3	ATXN1
cg06442294	chr19	18404194	18404195	-5.70259	-2.52357	0.853157	0.935247	1.08e-07	6.35596	0.853157	3.56e-17	9.40106				S_Shore	MIR3188	11222	uc021uqm.1	MIR3188
cg05017994	chr5	964561	964562	6.85365	0.872316	-0.794199	-0.931097	1.65e-07	-6.23575	-0.794199	1.69e-13	-8.02954					LOC100506688	23861	uc021xvx.1	LOC100506688
cg14612335	chr3	170074130	170074131	-6.18192	-1.67431	0.891191	0.891191	3.62e-06	5.3419	0.912202	5.7e-23	11.4246	SKIL;SKIL	NM_005414;NM_001145098	TSS1500;TSS1500	N_Shore	SKIL	1340	uc003fgu.3	SKIL
cg14204586	chr1	155931857	155931858	-6.23218	-2.60476	0.828787	0.952933	1.21e-08	6.96981	0.828787	1.74e-15	8.78262	ARHGEF2;ARHGEF2;ARHGEF2	NM_004723;NM_001162383;NM_001162384	Body;Body;Body		ARHGEF2	0	uc001fmu.2	ARHGEF2
cg01372366	chr11	48041782	48041783	-6.01323	-1.92903	0.838374	0.945872	3.16e-08	6.70151	0.838374	4.07e-16	9.01568	PTPRJ;PTPRJ	NM_002843;NM_001098503	Body;Body		PTPRJ	0	uc001ngp.4	PTPRJ
cg21494379	chr5	88275243	88275244	-5.19073	-1.08167	0.823927	0.976832	9.04e-11	8.3186	0.823927	3.5e-15	8.66897					MEF2C	75320	uc003kjl.3	MEF2C
cg21766592	chr19	47288066	47288067	-5.25794	-1.96118	0.781398	0.96067	3.52e-09	7.31317	0.781398	7.39e-13	7.77922	SLC1A5;SLC1A5;SLC1A5;SLC1A5	NM_001145145;NM_001145145;NM_005628;NM_001145144	1stExon;5UTR;Body;5UTR	N_Shelf	SLC1A5	0	uc002pfs.3	SLC1A5
cg22331294	chr3	45698298	45698299	-6.0084	-1.42497	0.801462	0.969536	6.02e-10	7.79948	0.801462	6.95e-14	8.17774	LIMD1	NM_014240	Body		LIMD1	0	uc003coq.3	LIMD1-AS1
cg17666418	chr6	106612001	106612002	-5.66352	-1.79777	0.888704	0.955619	8.08e-09	7.08231	0.888704	2.83e-20	10.4993					ATG5	20348	uc031spg.1	PRDM1
cg26954174	chr16	50730813	50730814	-5.33041	-1.20233	0.771486	0.954664	9.36e-09	7.04158	0.771486	2.17e-12	7.5941	NOD2	NM_022162	TSS1500		NOD2	0	uc010cbk.1	NOD2
cg02841912	chr6	152955983	152955984	-5.60445	-1.73847	0.790646	0.969866	5.59e-10	7.82018	0.790646	2.57e-13	7.95872	SYNE1;SYNE1	NM_182961;NM_033071	5UTR;5UTR	N_Shore	SYNE1	0	uc003qou.4	SYNE1
cg01437204	chr1	202130343	202130344	-5.90676	-2.11796	0.819562	0.95585	7.8e-09	7.0923	0.819562	6.47e-15	8.56929	PTPN7;PTPN7	NM_080588;NM_002832	TSS1500;TSS1500		PTPN7	0	uc001gxm.2	PTPN7
cg00144180	chr2	240294362	240294363	5.31614	1.88206	-0.805722	-0.880847	6.64e-06	-5.16175	-0.805722	4.07e-14	-8.26694	HDAC4	NM_006037	5UTR		HDAC4	0	uc002vyk.4	MIR2467
cg01657995	chr6	31804882	31804883	-5.90789	-1.99702	0.776395	0.836496	5.37e-05	4.52511	0.776395	1.28e-12	7.6849	C6orf48;C6orf48;SNORD52	NM_001040437;NM_001040438;NR_002742	5UTR;5UTR;Body	S_Shelf	C6orf48	0	uc003rjx.2	SNORD52
cg08105590	chr16	88849598	88849599	-6.5899	-1.56725	0.564527	0.830726	6.74e-05	4.45435	0.564527	4.79e-06	4.74231	FAM38A	NM_001142864	Body	N_Shore	PIEZO1	0	uc010vpb.2	PIEZO1
cg04742550	chr16	31366429	31366430	-5.01303	-1.30514	0.894601	0.976308	1.06e-10	8.27628	0.894601	6.85e-21	10.7128	ITGAX	NM_000887	TSS200		ITGAX	78	uc010cao.1	ITGAX
cg20831413	chr11	72460551	72460552	-6.14505	-1.37892	0.832861	0.931437	1.59e-07	6.24531	0.832861	9.48e-16	8.88018	ARAP1	NM_001040118	5UTR	N_Shelf	ARAP1	0	uc001osv.3	ARAP1
cg10524576	chr12	63322643	63322644	-6.20398	-3.01487	0.832983	0.955715	7.96e-09	7.08647	0.832983	9.3e-16	8.88314	PPM1H	NM_020700	Body		PPM1H	0	uc001srk.3	PPM1H
cg02278841	chr15	38988860	38988861	-6.59223	-1.66803	0.613997	0.918803	5.02e-07	5.91664	0.613997	3.79e-07	5.3049	C15orf53	NM_207444	1stExon		C15orf53	0	uc001zkf.1	C15orf53
cg11185549	chr12	116996871	116996872	-6.20714	-2.70071	0.713169	0.946809	2.8e-08	6.7351	0.713169	4.83e-10	6.62714	MAP1LC3B2	NM_001085481	TSS1500		MAP1LC3B2	313	uc009zwk.1	MAP1LC3B2
cg11468953	chr11	48034953	48034954	-5.65428	-2.28168	0.778951	0.955679	8.01e-09	7.08489	0.778951	9.69e-13	7.73285	PTPRJ;PTPRJ	NM_002843;NM_001098503	Body;Body		PTPRJ	0	uc001ngp.4	PTPRJ
cg00252813	chr12	6642228	6642229	-5.60506	-2.16841	0.897981	0.970962	4.32e-10	7.89053	0.897981	2.93e-21	10.8402	GAPDH	NM_002046	TSS1500	N_Shore	NCAPD2	1096	uc001qoo.2	GAPDH
cg03881294	chr2	11884333	11884334	-5.27932	-2.56512	0.800546	0.966505	1.16e-09	7.61918	0.800546	7.79e-14	8.15879				N_Shore	LPIN1	0	uc010yjm.3	LPIN1
cg25607249	chr19	47288039	47288040	-5.34888	-2.42004	0.70005	0.952527	1.28e-08	6.95336	0.70005	1.36e-09	6.4328	SLC1A5;SLC1A5;SLC1A5;SLC1A5	NM_001145145;NM_001145145;NM_005628;NM_001145144	1stExon;5UTR;Body;5UTR	N_Shelf	SLC1A5	0	uc002pfs.3	SLC1A5
cg04727071	chr19	4061359	4061360	-6.10588	-2.34998	0.877133	0.964263	1.82e-09	7.49584	0.877133	3.67e-19	10.1097	ZBTB7A	NM_015898	5UTR	S_Shore	ZBTB7A	0	uc002lzi.3	ZBTB7A
cg02351277	chr3	177397779	177397780	-5.82899	-2.26518	0.858219	0.968746	7.19e-10	7.75087	0.858219	1.46e-17	9.54128					LINC00578	0	uc031sch.1	LINC00578
cg09037630	chr6	31528239	31528240	-6.02846	-1.6217	0.907358	0.942074	5.03e-08	6.57099	0.907358	2.34e-22	11.216					NFKBIL1	561	uc011dnt.1	LTA
cg04645070	chr11	34393105	34393106	-5.2166	-1.9864	0.903873	0.967134	1.02e-09	7.65523	0.903873	6.17e-22	11.0723					ABTB2	13550	uc001mvl.2	ABTB2
cg27004870	chr16	88850383	88850384	-5.70824	-1.76338	0.622163	0.818619	0.000105637	4.3127	0.622163	2.39e-07	5.4029	FAM38A	NM_001142864	Body	Island	PIEZO1	0	uc010vpb.2	PIEZO1
cg12018718	chr2	8684089	8684090	-5.60881	-1.5916	0.824173	0.923035	3.49e-07	6.02091	0.824173	3.38e-15	8.67466					ID2	138022	uc002qza.3	ID2
cg15832662	chr11	63448437	63448438	-5.27392	-1.63569	0.796023	0.958588	5.02e-09	7.2147	0.796023	1.35e-13	8.06631	RTN3;RTN3;RTN3;RTN3	NM_201428;NM_201430;NM_201429;NM_006054	TSS1500;TSS1500;TSS1500;TSS1500	N_Shore	RTN3	483	uc001nxm.3	RTN3
cg07925587	chr12	52583324	52583325	-5.93073	-1.80488	0.82562	0.962819	2.39e-09	7.42032	0.82562	2.75e-15	8.70824	KRT80;KRT80	NM_001081492;NM_182507	Body;Body		KRT80	0	uc001rzx.3	KRT80
cg13591783	chr9	75768867	75768868	-4.96801	-1.55259	0.881392	0.907205	1.24e-06	5.65551	0.881392	1.47e-19	10.249	ANXA1	NM_000700	5UTR		ANXA1	0	uc004ajf.1	ANXA1
cg03139435	chr20	54966400	54966401	-5.47595	-1.76186	0.842538	0.970667	4.64e-10	7.87134	0.842538	2.1e-16	9.12088	AURKA;AURKA;AURKA;CSTF1;AURKA;CSTF1;AURKA;AURKA;CSTF1	NM_198434;NM_198436;NM_198435;NM_001324;NM_198433;NM_001033521;NM_003600;NM_198437;NM_001033522	5UTR;5UTR;5UTR;TSS1500;5UTR;TSS1500;5UTR;5UTR;TSS1500	N_Shore	AURKA	0	uc002xxd.1	AURKA
cg05496814	chr5	111445415	111445416	-5.83169	-1.31362	0.827757	0.940885	5.78e-08	6.53185	0.827757	2.02e-15	8.7583					EPB41L4A	32721	uc003kpp.1	EPB41L4A-AS1
cg13984040	chr12	125258948	125258949	-5.69289	-2.08337	0.835023	0.948157	2.35e-08	6.78441	0.835023	6.83e-16	8.93283					SCARB1	3224	uc001ugm.4	SCARB1
cg09650907	chr17	71224982	71224983	-5.65174	-2.47129	0.835772	0.960456	3.65e-09	7.30282	0.835772	6.08e-16	8.95123	FAM104A;FAM104A	NM_032837;NM_001098832	Body;Body	N_Shelf	FAM104A	0	uc002jji.4	C17orf80
cg18147543	chr1	16276293	16276294	-5.40018	-2.42014	0.775483	0.957846	5.67e-09	7.18076	0.775483	1.42e-12	7.66789	ZBTB17	NM_003443	5UTR		ZBTB17	0	uc001axl.4	ZBTB17
cg26063719	chr10	17273186	17273187	-4.9542	-1.75561	0.901589	0.977165	8.17e-11	8.34603	0.901589	1.14e-21	10.9808	VIM	NM_003380	Body	S_Shore	VIM	0	uc001iou.2	VIM
cg21241410	chr2	43267815	43267816	-5.20683	-2.2304	0.92059	0.949351	2e-08	6.82914	0.92059	4.03e-24	11.8131					ZFP36L2	181723	uc002rsv.4	ZFP36L2
cg13359998	chr1	230241763	230241764	-5.24788	-2.42542	0.900905	0.967302	9.83e-10	7.66496	0.900905	1.37e-21	10.9537	GALNT2	NM_004481	Body		GALNT2	0	uc010pvy.1	GALNT2
cg13921921	chr1	155931762	155931763	-5.41458	-1.58802	0.938846	0.969802	5.67e-10	7.81614	0.938846	3.89e-27	12.8168	ARHGEF2;ARHGEF2;ARHGEF2	NM_004723;NM_001162383;NM_001162384	Body;Body;Body		ARHGEF2	0	uc001fmu.2	ARHGEF2
cg05492306	chr19	45927593	45927594	-6.02078	-2.00306	0.858732	0.946543	2.9e-08	6.72551	0.858732	1.33e-17	9.55575	ERCC1;ERCC1;ERCC1	NM_001983;NM_202001;NM_001166049	TSS1500;TSS1500;TSS1500	S_Shore	ERCC1	0	uc002pbu.2	ERCC1
cg08698159	chr17	27294743	27294744	-4.99616	-2.44472	0.899754	0.969601	5.94e-10	7.80356	0.899754	1.85e-21	10.9087	SEZ6;SEZ6	NM_001098635;NM_178860	Body;Body		SEZ6	0	uc002hdq.1	SEZ6
cg17412005	chr1	45806886	45806887	-5.33705	-2.21778	0.817817	0.934777	1.13e-07	6.34199	0.817817	8.22e-15	8.53005	MUTYH;MUTYH;MUTYH;TOE1;MUTYH;MUTYH;MUTYH	NM_001048174;NM_012222;NM_001048173;NM_025077;NM_001048171;NM_001048172;NM_001128425	TSS1500;TSS1500;TSS1500;Body;TSS1500;TSS1500;TSS1500	S_Shore	TOE1	0	uc009vxq.3	MUTYH
cg10152449	chr7	2444534	2444535	-5.90353	-1.884	0.777535	0.892591	3.31e-06	5.36751	0.777535	1.13e-12	7.70622	CHST12	NM_018641	5UTR	S_Shore	CHST12	0	uc003smc.3	CHST12
cg03669394	chr16	75685253	75685254	-6.21837	-1.596	0.655716	0.816897	0.000112311	4.29325	0.655716	3.1e-08	5.82365	TERF2IP	NM_018975	Body	S_Shelf	TERF2IP	0	uc002fet.2	KARS
cg25278941	chr6	139795527	139795528	-5.57881	-1.89834	0.953668	0.964491	1.74e-09	7.50803	0.953668	2.29e-30	13.8743					LOC645434	0	uc003qiq.1	LOC645434
cg04973995	chr10	74057977	74057978	-5.57989	-2.04339	0.709815	0.871229	1.11e-05	5.00692	0.709815	6.33e-10	6.57676				Island	DDIT4	22179	uc001jsx.1	DDIT4
cg21545859	chr3	5068037	5068038	-5.4498	-2.27584	0.571876	0.903639	1.6e-06	5.58147	0.571876	3.37e-06	4.8228				Island	BHLHE40	41171	uc003bqf.3	BHLHE40-AS1
cg15095917	chr17	7482693	7482694	-4.77324	-1.44828	0.906421	0.975412	1.37e-10	8.20599	0.906421	3.05e-22	11.1768	CD68;CD68	NM_001040059;NM_001251	TSS200;TSS200	N_Shelf	CD68	109	uc002ghu.3	CD68
cg27073066	chr19	2169160	2169161	-5.46725	-1.68326	0.799667	0.926696	2.51e-07	6.11564	0.799667	8.68e-14	8.14067	DOT1L	NM_032482	Body	S_Shelf	DOT1L	0	uc002lvb.4	DOT1L
cg04111435	chr11	63448454	63448455	-5.01878	-2.16699	0.939839	0.965595	1.4e-09	7.56818	0.939839	2.51e-27	12.8795	RTN3;RTN3;RTN3;RTN3	NM_201428;NM_201430;NM_201429;NM_006054	TSS1500;TSS1500;TSS1500;TSS1500	N_Shore	RTN3	465	uc001nxm.3	RTN3
cg20558320	chr2	235210313	235210314	5.94492	1.31774	-0.874026	-0.874026	9.61e-06	-5.05081	-0.906237	3.21e-22	-11.1692					ARL4C	191371	uc002vvn.3	ARL4C
cg09076123	chr1	183559526	183559527	-5.48144	-1.48517	0.863328	0.947903	2.43e-08	6.77503	0.863328	5.69e-18	9.68755	NCF2;NCF2;NCF2	NM_001127651;NM_000433;NM_000433	5UTR;1stExon;5UTR		NCF2	0	uc001gqk.4	NCF2
cg06928797	chr11	116966699	116966700	-5.15162	-1.98676	0.923264	0.981749	1.72e-11	8.76956	0.923264	1.63e-24	11.9453	SIK3	NM_025164	Body	N_Shelf	SIK3	0	uc001ppy.3	SIK3
cg17223520	chr1	32739113	32739114	5.08689	1.43704	-0.904828	-0.952481	1.29e-08	-6.95151	-0.904828	4.75e-22	-11.1112	LCK;LCK	NM_005356;NM_001042771	5UTR;TSS1500	N_Shore	LCK	0	uc001bux.3	LCK
cg02543462	chr2	113885115	113885116	-4.76033	-2.41104	0.915039	0.975548	1.31e-10	8.21649	0.915039	2.4e-23	11.5519	IL1RN;IL1RN;IL1RN;IL1RN	NM_173842;NM_173843;NM_173841;NM_000577	TSS200;5UTR;Body;Body		IL1RN	0	uc002tix.1	IL1RN
cg26728422	chr16	1429015	1429016	-5.35876	-1.30898	0.848275	0.950597	1.69e-08	6.87695	0.848275	8.19e-17	9.27002	UNKL	NM_023076	5UTR	N_Shore	UNKL	0	uc031qup.1	UNKL
cg02049210	chr8	48647582	48647583	-5.13752	-1.35981	0.887094	0.96134	3.12e-09	7.34598	0.887094	4.11e-20	10.4429	KIAA0146	NM_001080394	Body	N_Shelf	SPIDR	0	uc003xqd.3	CEBPD
cg09234599	chr12	125411779	125411780	-5.64759	-2.41063	0.8431	0.916617	6.01e-07	5.86482	0.8431	1.92e-16	9.13525				N_Shore	MIR5188	11574	uc031qkf.1	MIR5188
cg02088996	chr7	41817771	41817772	-4.95772	-2.04787	0.923338	0.951902	1.41e-08	6.92827	0.923338	1.59e-24	11.949	LOC285954	NR_027118	Body		INHBA-AS1	0	uc003tht.4	INHBA
cg25978218	chr1	15738732	15738733	-5.01388	-1.90701	0.877729	0.934572	1.16e-07	6.33593	0.877729	3.24e-19	10.129	EFHD2	NM_024329	Body	S_Shore	EFHD2	0	uc001awh.2	EFHD2
cg26347170	chr20	32441424	32441425	5.32183	1.52557	-0.927873	-0.937847	8.14e-08	-6.43515	-0.927873	3.15e-25	-12.1839	CHMP4B	NM_176812	3UTR		CHMP4B	0	uc002xaa.3	CHMP4B
cg06576340	chr7	99954187	99954188	-5.0704	-1.55544	0.902163	0.963012	2.3e-09	7.43025	0.902163	9.79e-22	11.0036	PILRB;PILRB;PILRB	NM_175047;NM_178238;NM_013440	5UTR;TSS1500;5UTR		PILRB	0	uc022aim.1	PILRB
cg10721220	chr8	29743491	29743492	-5.32721	-1.77647	0.767297	0.912224	8.51e-07	5.76446	0.767297	3.37e-12	7.51797					FAM183CP	35535	uc003xhq.4	FAM183CP
cg27615938	chr17	16344573	16344574	-5.19053	-1.21859	0.815161	0.953362	1.14e-08	6.98736	0.815161	1.18e-14	8.47095	NCRNA00188;NCRNA00188;NCRNA00188;NCRNA00188;NCRNA00188;NCRNA00188;NCRNA00188;NCRNA00188;NCRNA00188;NCRNA00188;NCRNA00188;NCRNA00188;NCRNA00188;NCRNA00188;NCRNA00188;NCRNA00188;NCRNA00188;NCRNA00188;SNORD65;NCRNA00188;NCRNA00188;NCRNA00188;NCRNA00188	NR_027165;NR_027168;NR_027667;NR_027175;NR_027167;NR_027166;NR_027163;NR_027170;NR_027171;NR_027176;NR_027159;NR_027178;NR_027172;NR_027177;NR_027173;NR_027161;NR_027158;NR_027174;NR_003054;NR_027162;NR_027164;NR_027169;NR_027160	Body;Body;Body;Body;Body;Body;Body;Body;Body;Body;Body;Body;Body;Body;Body;Body;Body;Body;Body;Body;Body;Body;Body	S_Shore	LRRC75A-AS1	0	uc010cpe.2	SNORD65
cg10421247	chr12	120524652	120524653	-5.63049	-2.32533	0.85396	0.93032	1.78e-07	6.21401	0.85396	3.1e-17	9.423	CCDC64	NM_207311	Body	N_Shore	CCDC64	0	uc001txl.1	CCDC64
cg25937884	chr5	180674133	180674134	-5.53816	-3.53605	0.715264	0.923856	3.25e-07	6.04177	0.715264	4.07e-10	6.65885				S_Shore	GNB2L1	3226	uc003mni.1	GNB2L1
cg02961101	chr16	48533154	48533155	-4.65456	-1.40977	0.87308	0.981806	1.69e-11	8.77549	0.87308	8.49e-19	9.9814				S_Shelf	N4BP1	39480	uc002efp.3	SIAH1
cg25737313	chr19	12899556	12899557	-5.50357	-2.68978	0.815701	0.889759	3.95e-06	5.31603	0.815701	1.1e-14	8.48291				N_Shore	JUNB	2751	uc002mvc.3	JUNB
cg23680451	chr10	3823790	3823791	-4.5512	-1.66529	0.657419	0.900938	1.93e-06	5.52709	0.657419	2.77e-08	5.84585	KLF6;KLF6;KLF6;KLF6	NR_027653;NM_001160124;NM_001160125;NM_001300	Body;Body;Body;Body	Island	KLF6	0	uc001iha.3	KLF6
cg24028809	chr6	153414101	153414102	-5.36778	-1.25198	0.700311	0.849304	3.15e-05	4.69072	0.700311	1.33e-09	6.4366	RGS17	NM_012419	5UTR		RGS17	0	uc003qpm.3	RGS17
cg17971578	chr1	36852463	36852464	-6.11583	-0.686858	0.561336	0.883339	5.76e-06	5.20377	0.561336	5.56e-06	4.70766	STK40	NM_032017	TSS1500	S_Shore	STK40	977	uc001cak.1	STK40
cg26963632	chr16	85558148	85558149	-5.66872	-2.36327	0.762447	0.908932	1.09e-06	5.69235	0.762447	5.54e-12	7.43128					GSE1	86879	uc002fiw.3	GSE1
cg08129092	chr1	153746211	153746212	-4.57763	-1.33796	0.93609	0.975952	1.17e-10	8.248	0.93609	1.26e-26	12.6481	INTS3	NM_023015	3UTR	N_Shore	INTS3	0	uc009wom.3	SLC27A3
cg03183540	chr8	134931755	134931756	-4.70827	-1.92599	0.819918	0.966143	1.25e-09	7.59872	0.819918	6.15e-15	8.57733					ST3GAL1	347572	uc003yuk.2	ST3GAL1
cg00359365	chr1	26880546	26880547	-4.92827	-1.81551	0.839093	0.95011	1.81e-08	6.8581	0.839093	3.63e-16	9.03367	MIR1976;RPS6KA1;RPS6KA1	NR_031740;NM_001006665;NM_002953	TSS1500;Body;Body		RPS6KA1	0	uc001bmr.1	MIR1976
cg07220903	chr3	46973283	46973284	-4.63236	-1.97669	0.886255	0.987175	1.48e-12	9.43473	0.886255	4.98e-20	10.4138	CCDC12	NM_144716	Body		CCDC12	0	uc003cqo.3	CCDC12
cg23479730	chr14	99681757	99681758	5.31506	1.17806	-0.924056	-0.935314	1.07e-07	-6.35798	-0.924056	1.24e-24	-11.9853	BCL11B;BCL11B	NM_022898;NM_138576	Body;Body		BCL11B	0	uc001yga.3	BCL11B
cg07052041	chr10	135092103	135092104	-4.98802	-2.33701	0.79804	0.960627	3.54e-09	7.3111	0.79804	1.06e-13	8.10732				S_Shore	TUBGCP2	28	uc001lmf.2	ADAM8
cg05516537	chr13	114239958	114239959	-4.88601	-1.78483	0.659063	0.931552	1.57e-07	6.24857	0.659063	2.49e-08	5.86737	TFDP1;TFDP1	NM_007111;NR_026580	5UTR;Body		TFDP1	0	uc010tkd.2	TFDP1
cg15664152	chr7	129008407	129008408	-4.66707	-1.25414	0.84254	0.904295	1.53e-06	5.59489	0.84254	2.1e-16	9.12091	AHCYL2;AHCYL2;AHCYL2;AHCYL2	NM_001130722;NM_001130723;NM_001130720;NM_015328	Body;Body;Body;Body		AHCYL2	0	uc003vot.3	AHCYL2
cg22810489	chr19	45927584	45927585	-5.16805	-2.7563	0.786132	0.921673	3.94e-07	5.98676	0.786132	4.33e-13	7.87024	ERCC1;ERCC1;ERCC1	NM_001983;NM_202001;NM_001166049	TSS1500;TSS1500;TSS1500	S_Shore	ERCC1	0	uc002pbu.2	ERCC1
cg02010481	chr7	28218524	28218525	-4.38615	-1.79619	0.878962	0.972287	3.13e-10	7.9792	0.878962	2.49e-19	10.169	JAZF1	NM_175061	Body	N_Shore	JAZF1	0	uc003szn.3	JAZF1-AS1
cg09138671	chr1	20125846	20125847	-5.88724	-1.71541	0.46151	0.858872	2.04e-05	4.82311	0.46151	0.000302217	3.70238	TMCO4	NM_181719	5UTR	N_Shore	TMCO4	0	uc001bcn.3	TMCO4
cg09516523	chr1	111769133	111769134	4.3409	1.39565	-0.866254	-0.947229	2.66e-08	-6.75033	-0.866254	3.27e-18	-9.7736	CHI3L2;CHI3L2	NM_001025197;NM_004000	TSS1500;TSS1500		CHI3L2	1146	uc001eam.3	CHI3L2
cg02656560	chr17	19967599	19967600	-4.87416	-2.20297	0.927684	0.956165	7.43e-09	7.10596	0.927684	3.38e-25	12.1738					SPECC1	0	uc002gwq.3	SPECC1
cg24721964	chr3	150662696	150662697	-4.51518	-1.72263	0.905181	0.941147	5.61e-08	6.54039	0.905181	4.31e-22	11.1257	CLRN1;CLRN1	NM_052995;NM_174878	TSS1500;Body		CLRN1-AS1	0	uc011bny.1	CLRN1
cg02244175	chr5	95178739	95178740	-5.01037	-1.93259	0.775706	0.813484	0.00012658	4.25518	0.775706	1.38e-12	7.67203					LINC01554	9194	uc003klp.3	LINC01554
cg13048962	chr15	66790409	66790410	-4.94456	-2.39879	0.770275	0.941451	5.41e-08	6.55038	0.770275	2.47e-12	7.57196	SNAPC5	NM_006049	TSS1500	S_Shore	SNAPC5	263	uc002apu.1	SNAPC5
cg24704287	chr19	13951481	13951482	-5.27405	-2.5315	0.80917	0.910891	9.43e-07	5.73496	0.80917	2.61e-14	8.3404				N_Shore	LOC284454	4007	uc002mxi.4	LOC284454
cg01616876	chr12	113544927	113544928	-4.87948	-1.66945	0.866133	0.944374	3.81e-08	6.64901	0.866133	3.34e-18	9.77003	RASAL1	NM_004658	Body	S_Shelf	RASAL1	0	uc001tum.2	RASAL1
cg08467103	chr2	65593933	65593934	-4.83003	-1.66733	0.832881	0.905348	1.42e-06	5.61662	0.832881	9.45e-16	8.88066	SPRED2;SPRED2	NM_001128210;NM_181784	TSS200;Body		SPRED2	0	uc002sdr.4	SPRED2
cg00571483	chr1	59046173	59046174	-4.89227	-1.98587	0.881945	0.960651	3.53e-09	7.31227	0.881945	1.31e-19	10.2674				S_Shelf	TACSTD2	3006	uc001cyz.4	TACSTD2
cg11264878	chr10	47004362	47004363	-5.9358	-0.0235314	0.714856	0.918899	4.98e-07	5.91896	0.714856	4.21e-10	6.65266				N_Shelf	GPRIN2	3793	uc001jec.3	GPRIN2
cg06021088	chr2	127822551	127822552	-4.81492	-2.3459	0.932349	0.9709	4.39e-10	7.88651	0.932349	5.74e-26	12.43	BIN1;BIN1;BIN1;BIN1;BIN1;BIN1;BIN1;BIN1;BIN1;BIN1	NM_139348;NM_139347;NM_139346;NM_139351;NM_139345;NM_004305;NM_139350;NM_139344;NM_139343;NM_139349	Body;Body;Body;Body;Body;Body;Body;Body;Body;Body		BIN1	0	uc002tns.2	BIN1
cg12831034	chr20	57582971	57582972	-5.02664	-1.66129	0.902642	0.955019	8.87e-09	7.0566	0.902642	8.61e-22	11.0227	CTSZ	NM_001336	TSS1500	S_Shore	CTSZ	661	uc002yai.2	CTSZ
cg15108641	chr10	99263320	99263321	-5.23313	-1.08197	0.814393	0.89831	2.3e-06	5.47552	0.814393	1.31e-14	8.45401	UBTD1	NM_024954	Body	S_Shelf	UBTD1	0	uc001knv.1	UBTD1
cg01919999	chr5	180668567	180668568	-4.95566	-0.872617	0.843188	0.951806	1.43e-08	6.92444	0.843188	1.89e-16	9.1375	GNB2L1	NM_006098	Body	N_Shore	GNB2L1	0	uc003mni.1	SNORD96A
cg18506744	chr19	1102627	1102628	-4.78214	-1.91139	0.860461	0.966053	1.27e-09	7.59366	0.860461	9.69e-18	9.60485	GPX4;GPX4	NM_002085;NM_001039847	TSS1500;TSS1500	N_Shore	GPX4	1307	uc021umf.1	GPX4
cg19405484	chr8	29513210	29513211	-4.31581	-2.08142	0.759464	0.922201	3.76e-07	5.99993	0.759464	7.49e-12	7.37872					LINC00589	65564	uc003xhn.3	LINC00589
cg08880817	chr6	7909641	7909642	-5.1408	-2.13665	0.878068	0.903002	1.67e-06	5.56852	0.878068	3.02e-19	10.1399	TXNDC5;TXNDC5	NM_030810;NM_001145549	Body;5UTR	N_Shore	BLOC1S5-TXNDC5	0	uc003mxw.3	TXNDC5
cg24769348	chr10	74692574	74692575	-4.71684	-1.58717	0.811779	0.881396	6.43e-06	5.17093	0.811779	1.85e-14	8.39679	OIT3	NM_152635	3UTR		OIT3	0	uc001jte.1	PLA2G12B
cg08548498	chr20	43883545	43883546	-4.36749	-2.03933	0.886979	0.9492	2.05e-08	6.82345	0.886979	4.22e-20	10.4389	SLPI	NM_003064	TSS1500		SLPI	339	uc002xnm.1	SLPI
cg12966875	chr20	43883746	43883747	-4.66179	-1.47136	0.849253	0.924207	3.15e-07	6.05075	0.849253	6.95e-17	9.29597	SLPI	NM_003064	TSS1500		SLPI	539	uc002xnm.1	SLPI
cg07837085	chr1	160708990	160708991	-4.53372	-1.94077	0.905052	0.972139	3.25e-10	7.96909	0.905052	4.46e-22	11.1203	SLAMF7	NM_021181	TSS200		SLAMF7	85	uc001fwq.3	SLAMF7
cg19102955	chr20	5928063	5928064	-4.39904	-1.52477	0.882169	0.929991	1.83e-07	6.20488	0.882169	1.24e-19	10.2749	TRMT6	NM_015939	Body	N_Shelf	TRMT6	0	uc002wmh.1	TRMT6
cg09988805	chr2	43278551	43278552	4.57821	1.51323	-0.859827	-0.912709	8.2e-07	-5.7753	-0.859827	1.09e-17	-9.58677					ZFP36L2	170987	uc002rsv.4	ZFP36L2
cg00034336	chr2	8684125	8684126	-4.97837	-1.56616	0.854857	0.931525	1.58e-07	6.24781	0.854857	2.65e-17	9.44767					ID2	137985	uc002qza.3	ID2
cg19040077	chr2	242702748	242702749	-4.73121	-2.53844	0.87895	0.952234	1.34e-08	6.94156	0.87895	2.5e-19	10.1686	D2HGDH	NM_152783	Body		D2HGDH	0	uc002wce.1	D2HGDH
cg07367601	chr1	235114341	235114342	-5.05998	-3.4936	0.693278	0.788516	0.000284046	3.99421	0.693278	2.27e-09	6.33521					TOMM20	158314	uc001hwl.3	SNORA14B
cg26768584	chr3	18480242	18480243	4.55438	1.39947	-0.873632	-0.908784	1.1e-06	-5.68918	-0.873632	7.59e-19	-9.99864	SATB1;SATB1	NM_001131010;NM_001131010	5UTR;1stExon		SATB1	0	uc003cbj.3	SATB1
cg12666727	chr1	42128486	42128487	-4.46177	-1.48891	0.841508	0.89515	2.82e-06	5.41516	0.841508	2.48e-16	9.09462	HIVEP3;HIVEP3	NM_024503;NM_001127714	5UTR;5UTR	Island	HIVEP3	0	uc001cgz.4	HIVEP3
cg16298481	chr1	89989717	89989718	-4.65498	-2.27905	0.774022	0.924816	2.98e-07	6.06644	0.774022	1.66e-12	7.64078	LRRC8B	NM_001134476	TSS1500	N_Shore	LRRC8B	678	uc001dnh.3	LRRC8B
cg22540135	chr19	51898904	51898905	-4.056	-1.54952	0.853514	0.96224	2.66e-09	7.39086	0.853514	3.35e-17	9.41081				S_Shore	C19orf84	5075	uc002pwn.3	C19orf84
cg06679494	chr17	6921295	6921296	-4.74547	-1.3335	0.760353	0.886512	4.79e-06	5.25851	0.760353	6.85e-12	7.39434	MIR497;MIR195	NR_030178;NR_029712	Body;TSS1500	S_Shelf	MIR497HG	0	uc021tox.1	MIR497
cg25320328	chr1	92953036	92953037	-4.49909	-1.48401	0.793322	0.946383	2.96e-08	6.71977	0.793322	1.87e-13	8.01195	GFI1;GFI1	NM_001127216;NM_005263	TSS1500;TSS1500	S_Shore	GFI1	603	uc001dow.4	GFI1
cg05514299	chr17	74868670	74868671	-4.42286	-1.31873	0.751039	0.941855	5.16e-08	6.56373	0.751039	1.71e-11	7.23328	MGAT5B;MGAT5B	NM_144677;NM_198955	Body;TSS200	S_Shelf	MGAT5B	0	uc002jth.3	MGAT5B
cg26170244	chr15	65176352	65176353	-4.69364	-2.2779	0.837978	0.934576	1.16e-07	6.33603	0.837978	4.33e-16	9.00582					PLEKHO2	16151	uc002anv.3	ANKDD1A
cg26269881	chr3	5023310	5023311	-4.17358	-1.68559	0.830877	0.926058	2.66e-07	6.0988	0.830877	1.28e-15	8.8324	BHLHE40	NM_003670	Body	N_Shore	BHLHE40	0	uc003bqf.3	BHLHE40-AS1
cg06647068	chr12	104853274	104853275	-5.02612	-2.12645	0.628157	0.853044	2.67e-05	4.74152	0.628157	1.69e-07	5.47587	CHST11	NM_018413	Body	S_Shore	CHST11	0	uc001tky.3	CHST11
cg25729350	chr15	58624534	58624535	-4.64005	-1.42292	0.898272	0.898626	2.25e-06	5.48166	0.898272	2.72e-21	10.8514					ALDH1A2	53071	uc010ugw.2	ALDH1A2
cg11088672	chr4	142678613	142678614	-4.6549	-1.54595	0.850367	0.952104	1.37e-08	6.93634	0.850367	5.76e-17	9.32569					IL15	23472	uc003iis.3	IL15
cg09735627	chr7	106407969	106407970	4.05104	1.38337	-0.829028	-0.852396	2.75e-05	-4.73264	-0.829028	1.68e-15	-8.78835					PIK3CG	97751	uc003vdv.4	PIK3CG
cg00450651	chr5	139485902	139485903	-4.2157	-2.05602	0.927365	0.97576	1.24e-10	8.23296	0.927365	3.8e-25	12.1568				N_Shore	LINC01024	0	uc003lez.4	LINC01024
cg06825878	chr7	75472539	75472540	-4.16266	-2.09663	0.833445	0.906028	1.35e-06	5.63079	0.833445	8.68e-16	8.89434					CCL24	29447	uc011kga.2	CCL24
cg01702055	chr6	13303064	13303065	-4.26899	-2.20426	0.894445	0.942354	4.87e-08	6.58034	0.894445	7.12e-21	10.707					TBC1D7	0	uc003naj.3	LOC100130357
cg24851490	chr14	21423768	21423769	-4.58112	-1.89559	0.861273	0.869706	1.2e-05	4.98341	0.861273	8.34e-18	9.6281	RNASE2	NM_002934	5UTR		RNASE2	0	uc010aif.2	RNASE2
cg15302376	chr2	25560263	25560264	4.08106	1.82109	-0.917798	-0.922729	3.59e-07	-6.01319	-0.917798	1e-23	-11.6796	DNMT3A;DNMT3A;DNMT3A	NM_022552;NM_175630;NM_175629	5UTR;5UTR;5UTR	N_Shelf	DNMT3A	0	uc002rgd.4	DNMT3A
cg11961845	chr7	129008178	129008179	-4.70257	-2.10248	0.788084	0.933243	1.33e-07	6.29702	0.788084	3.46e-13	7.9083	AHCYL2;AHCYL2;AHCYL2;AHCYL2;AHCYL2;AHCYL2	NM_001130722;NM_001130720;NM_001130723;NM_001130723;NM_001130722;NM_015328	1stExon;Body;1stExon;5UTR;5UTR;Body		AHCYL2	0	uc003vot.3	AHCYL2
cg24004483	chr1	944783	944784	-4.29276	-3.70788	0.815563	0.977418	7.57e-11	8.36708	0.815563	1.12e-14	8.47984				N_Shelf	ISG15	4062	uc001acj.4	ISG15
cg17004025	chr19	840795	840796	-4.76792	-1.36294	0.868035	0.962033	2.76e-09	7.38046	0.868035	2.31e-18	9.82685	PRTN3	NM_002777	TSS200	N_Shelf	PRTN3	188	uc002lqa.1	PRTN3
cg16594502	chr15	40339900	40339901	-5.09828	-2.00401	0.866919	0.931263	1.62e-07	6.24041	0.866919	2.87e-18	9.79342					SRP14-AS1	0	uc001zks.2	SRP14-AS1
cg06071604	chr13	100069110	100069111	4.6654	1.60796	-0.890023	-0.933492	1.29e-07	-6.30423	-0.890023	2.07e-20	-10.5461					MIR548AN	10555	uc021rly.1	MIR548AN
cg23365392	chr7	99970073	99970074	-4.52137	-1.7586	0.922283	0.945865	3.16e-08	6.70126	0.922283	2.28e-24	11.8963	PILRA;PILRA;PILRA	NM_178273;NM_178272;NM_013439	TSS1500;TSS1500;TSS1500		PILRA	992	uc011kjn.1	PILRA
cg25375916	chr3	155570275	155570276	-4.33528	-1.4347	0.880004	0.919268	4.83e-07	5.92785	0.880004	1.99e-19	10.2031	SLC33A1	NM_004733	Body	N_Shelf	SLC33A1	0	uc003fan.4	SLC33A1
cg23691006	chr17	1510665	1510666	-4.19222	-2.087	0.929859	0.974895	1.58e-10	8.16652	0.929859	1.5e-25	12.2912	SLC43A2	NM_152346	Body	S_Shore	SLC43A2	0	uc002fsv.3	SLC43A2
cg17171539	chr1	59398690	59398691	-4.26889	-1.53599	0.904736	0.960141	3.86e-09	7.28768	0.904736	4.87e-22	11.1074					LINC01135	33305	uc001czf.2	LINC01135
cg16230121	chr11	6435088	6435089	4.1461	1.21974	-0.884737	-0.909037	1.08e-06	-5.69461	-0.884737	7.03e-20	-10.3616	APBB1;APBB1	NM_001164;NM_145689	5UTR;5UTR		APBB1	0	uc001mdc.1	APBB1
cg21254135	chr7	76852292	76852293	4.47696	1.34994	-0.858468	-0.95295	1.21e-08	-6.9705	-0.858468	1.39e-17	-9.54829	CCDC146	NM_020879	Body		CCDC146	0	uc003uga.3	FGL2
cg01154505	chr2	112940408	112940409	4.42775	1.53767	-0.920659	-0.928911	2.04e-07	-6.17518	-0.920659	3.94e-24	-11.8165	FBLN7;FBLN7	NM_153214;NM_001128165	Body;Body	S_Shore	FBLN7	0	uc002tho.1	FBLN7
cg02135077	chr8	103820769	103820770	-4.13729	-2.7083	0.82034	0.910655	9.6e-07	5.72978	0.82034	5.8e-15	8.58689				N_Shore	AZIN1	17764	uc003ykx.3	AZIN1
cg12403889	chr1	11753338	11753339	-4.56214	-1.97285	0.86093	0.89084	3.69e-06	5.33553	0.86093	8.89e-18	9.61826	C1orf187	NM_198545	5UTR	S_Shore	DRAXIN	0	uc001asr.1	DRAXIN
cg09888026	chr17	79303433	79303434	-4.77978	-2.35756	0.723021	0.934633	1.15e-07	6.33772	0.723021	2.13e-10	6.77801	TMEM105	NM_178520	5UTR		TMEM105	0	uc002kad.2	TMEM105
cg02963266	chr14	99681709	99681710	4.77066	1.10623	-0.829167	-0.941066	5.66e-08	-6.53776	-0.829167	1.64e-15	-8.79163	BCL11B;BCL11B	NM_022898;NM_138576	Body;Body		BCL11B	0	uc001yga.3	BCL11B
cg12371569	chr12	13278271	13278272	-3.99334	-1.19531	0.905645	0.971319	3.97e-10	7.91404	0.905645	3.79e-22	11.1447					GSG1	21640	uc001rbn.3	GSG1
cg18052511	chr3	46410221	46410222	-3.92786	-1.04181	0.796973	0.924285	3.13e-07	6.05277	0.796973	1.21e-13	8.08559	CCR5;CCR5	NM_000579;NM_001100168	TSS1500;TSS1500		CCR5	1409	uc003cpo.4	CCR5
cg02779913	chr17	40088679	40088680	-3.68471	-1.60354	0.844275	0.873856	9.7e-06	5.04811	0.844275	1.59e-16	9.16549	TTC25	NM_031421	Body	S_Shore	TTC25	0	uc002hyj.4	TTC25
cg16971827	chr11	119177430	119177431	4.11413	2.10253	-0.893535	-0.918154	5.3e-07	-5.9011	-0.893535	8.91e-21	-10.6733	CBL	NM_005188	3UTR	N_Shelf	CBL	0	uc001pwe.4	MCAM
cg05897169	chr17	33568597	33568598	4.15536	1.63005	-0.909865	-0.951649	1.46e-08	-6.91822	-0.909865	1.14e-22	-11.3226	SLFN5	NM_144975	TSS1500	N_Shore	SLFN5	1486	uc002hje.3	SLFN5
cg07328519	chr19	4064300	4064301	-4.79308	-2.44536	0.880011	0.960857	3.4e-09	7.32228	0.880011	1.99e-19	10.2033	ZBTB7A	NM_015898	5UTR	Island	ZBTB7A	0	uc002lzi.3	ZBTB7A
cg22108567	chr7	5535582	5535583	-4.86158	-2.15748	0.862365	0.935542	1.04e-07	6.36479	0.862365	6.81e-18	9.65959	MIR589;FBXL18	NR_030318;NM_024963	TSS200;Body	S_Shore	FBXL18	0	uc003son.4	MIR589
cg26269286	chr14	103848982	103848983	-4.24589	-1.73458	0.876597	0.936961	8.97e-08	6.40783	0.876597	4.11e-19	10.0926				N_Shelf	MARK3	2717	uc001ymw.4	MARK3
cg04264075	chr19	51876469	51876470	-4.66853	-1.59622	0.897299	0.940392	6.12e-08	6.51584	0.897299	3.48e-21	10.8142	NKG7	NM_005601	TSS1500		NKG7	509	uc002pwj.3	NKG7
cg02640809	chr5	173213710	173213711	-4.40455	-1.51787	0.917146	0.970773	4.52e-10	7.8782	0.917146	1.24e-23	11.649					CPEB4	101619	uc010jju.2	CPEB4
cg02208313	chr17	80085331	80085332	4.36852	1.71378	-0.869572	-0.957223	6.27e-09	-7.15272	-0.869572	1.71e-18	-9.87333	CCDC57	NM_198082	Body	Island	CCDC57	0	uc002kdx.1	CCDC57
cg18739675	chr2	43041124	43041125	-4.04604	-1.05792	0.916533	0.971084	4.2e-10	7.89853	0.916533	1.5e-23	11.6205				S_Shelf	HAAO	21373	uc002rst.4	HAAO
cg07679948	chr12	56329641	56329642	3.88639	1.36448	-0.909847	-0.951842	1.42e-08	-6.92589	-0.909847	1.14e-22	-11.3218	DGKA;DGKA;DGKA;DGKA	NM_201445;NM_201554;NM_001345;NM_201444	5UTR;5UTR;5UTR;5UTR	Island	DGKA	0	uc001sij.3	DGKA
cg16104584	chr1	9149733	9149734	-4.24298	-1.70117	0.867245	0.875876	8.71e-06	5.08033	0.867245	2.7e-18	9.80317	SLC2A5	NR_024180	TSS1500		SLC2A5	1223	uc021ofv.1	SLC2A5
cg10898024	chr2	40266365	40266366	-4.13037	-0.991013	0.852782	0.909358	1.06e-06	5.70154	0.852782	3.8e-17	9.39088					SLC8A1-AS1	0	uc002rrw.3	SLC8A1-AS1
cg05620821	chr11	67777618	67777619	-4.41107	-1.38146	0.836754	0.933743	1.26e-07	6.31155	0.836754	5.23e-16	8.97543	ALDH3B1;ALDH3B1;ALDH3B1	NM_001030010;NM_000694;NM_001161473	TSS200;TSS200;5UTR		ALDH3B1	0	uc010rpy.2	ALDH3B1
cg04244970	chr1	160708987	160708988	-4.34143	-1.22966	0.88613	0.961027	3.3e-09	7.33055	0.88613	5.13e-20	10.4095	SLAMF7	NM_021181	TSS200		SLAMF7	88	uc001fwq.3	SLAMF7
cg25221207	chr11	119555633	119555634	-4.22262	-1.98285	0.910429	0.963618	2.05e-09	7.46174	0.910429	9.65e-23	11.347	PVRL1;PVRL1;PVRL1	NM_002855;NM_203285;NM_203286	Body;Body;Body		PVRL1	0	uc001pwu.1	PVRL1
cg26666978	chr21	47038530	47038531	-4.07778	-2.14018	0.91152	0.960228	3.8e-09	7.29186	0.91152	6.99e-23	11.3945					PCBP3	25150	uc010gqb.3	PCBP3
cg25776343	chr10	72336096	72336097	-4.46908	-1.9013	0.872745	0.935648	1.03e-07	6.36797	0.872745	9.08e-19	9.97097					PALD1	7890	uc001jrd.4	PRF1
cg04084348	chr10	75677010	75677011	-4.32931	-2.09412	0.941111	0.976105	1.12e-10	8.2601	0.941111	1.42e-27	12.9611	PLAU;C10orf55;PLAU	NM_001145031;NM_001001791;NM_002658	3UTR;5UTR;3UTR		C10orf55	0	uc001jvz.2	C10orf55
cg19611886	chr8	103821171	103821172	-4.07055	-1.18684	0.871357	0.902312	1.75e-06	5.55457	0.871357	1.2e-18	9.92798				N_Shore	AZIN1	17363	uc003ykx.3	AZIN1
cg08541155	chr3	118994051	118994052	-4.84998	-2.65507	0.715133	0.787331	0.000294376	3.98251	0.715133	4.11e-10	6.65687					ARHGAP31	19166	uc003ecj.4	ARHGAP31
cg13897122	chr2	103039542	103039543	-3.80036	-1.22032	0.836002	0.9329	1.37e-07	6.28711	0.836002	5.87e-16	8.95688	IL18RAP	NM_003853	5UTR		IL18RAP	0	uc002tbx.3	IL18RAP
cg00786084	chr3	45942459	45942460	4.0924	1.18209	-0.831508	-0.918363	5.21e-07	-5.9061	-0.831508	1.16e-15	-8.84755	CCR9;CCR9	NM_031200;NM_006641	Body;Body		LZTFL1	0	uc003coy.2	CCR9
cg03753385	chr8	145579317	145579318	-4.36153	-1.97058	0.875393	0.937971	8.03e-08	6.43901	0.875393	5.28e-19	10.0542	FBXL6;C8ORFK29;FBXL6	NM_012162;NR_015428;NM_024555	Body;TSS1500;Body	S_Shore	FBXL6	0	uc010mfx.3	TMEM249
cg19292760	chr11	35173591	35173592	3.79474	1.76903	-0.892146	-0.939767	6.57e-08	-6.49572	-0.892146	1.25e-20	-10.6225	CD44;CD44;CD44;CD44;CD44	NM_001001389;NM_001001392;NM_000610;NM_001001390;NM_001001391	Body;Body;Body;Body;Body		CD44	0	uc001mvu.3	CD44
cg02352281	chr3	46139305	46139306	-3.61767	-2.03192	0.835809	0.857494	2.18e-05	4.80354	0.835809	6.05e-16	8.95213					CCR3	65789	uc003cpg.2	CCR3
cg14178895	chr6	11778902	11778903	-4.10054	-1.13253	0.885388	0.953248	1.16e-08	6.98268	0.885388	6.07e-20	10.3839	C6orf105;C6orf105	NM_032744;NM_001143948	1stExon;1stExon		ADTRP	0	uc003nab.3	ADTRP
cg14166209	chr1	117047015	117047016	-3.88369	-1.3498	0.787573	0.930351	1.77e-07	6.21487	0.787573	3.67e-13	7.8983					CD58	10139	uc001egm.3	CD58
cg27067618	chr19	15751948	15751949	-4.08394	-2.84385	0.846784	0.930661	1.72e-07	6.22352	0.846784	1.05e-16	9.23076	CYP4F3	NM_000896	5UTR		CYP4F3	0	uc002nbj.3	CYP4F3
cg27117792	chr12	102330180	102330181	-4.11392	-2.57947	0.760867	0.892113	3.42e-06	5.35873	0.760867	6.5e-12	7.40337					DRAM1	12778	uc001tix.3	DRAM1
cg07668993	chr20	43883307	43883308	-3.5637	-1.8192	0.885931	0.954277	9.92e-09	7.02527	0.885931	5.36e-20	10.4026	SLPI	NM_003064	TSS200		SLPI	100	uc002xnm.1	SLPI
cg16242615	chr19	4059987	4059988	-4.43124	-3.7667	0.775253	0.940603	5.97e-08	6.52267	0.775253	1.45e-12	7.66361	ZBTB7A	NM_015898	5UTR	Island	ZBTB7A	0	uc002lzi.3	ZBTB7A
cg13374432	chr15	86192745	86192746	-4.10294	-1.78038	0.897176	0.918734	5.05e-07	5.91498	0.897176	3.59e-21	10.8095	AKAP13;AKAP13	NM_007200;NM_006738	Body;Body		AKAP13	0	uc002blu.2	AKAP13
cg14522718	chr9	130868873	130868874	4.41402	1.12445	-0.917711	-0.973393	2.36e-10	-8.0564	-0.917711	1.03e-23	-11.6755	SLC25A25;SLC25A25;SLC25A25;SLC25A25	NM_001006642;NM_001006643;NM_052901;NM_001006641	Body;Body;Body;Body		SLC25A25	0	uc004btb.4	SLC25A25
cg04949225	chr13	50796844	50796845	-4.11531	-1.65658	0.90341	0.90341	1.62e-06	5.5768	0.916042	1.76e-23	11.5978					DLEU1	0	uc001veg.1	ST13P4
cg07739369	chr17	80241455	80241456	-4.20166	-2.58678	0.832181	0.95722	6.28e-09	7.15255	0.832181	1.05e-15	8.86375					CSNK1D	9861	uc002kei.3	CSNK1D
cg11909467	chr8	132912347	132912348	3.89289	1.55688	-0.855982	-0.933132	1.34e-07	-6.29381	-0.855982	2.17e-17	-9.47876				N_Shelf	EFR3A	4006	uc003yte.3	EFR3A
cg11868461	chr17	75830799	75830800	-3.8538	-1.6274	0.681821	0.935824	1.01e-07	6.37328	0.681821	5.25e-09	6.17406					FLJ45079	44281	uc002jub.3	FLJ45079
cg14766620	chr3	5018859	5018860	-4.16461	-1.36551	0.888895	0.963148	2.25e-09	7.43728	0.888895	2.71e-20	10.5061				N_Shore	BHLHE40-AS1	0	uc003bqe.1	BHLHE40
cg07713946	chr22	31675144	31675145	3.75961	1.2673	-0.875312	-0.937622	8.35e-08	-6.42818	-0.875312	5.37e-19	-10.0516	LIMK2;LIMK2	NM_016733;NM_005569	3UTR;3UTR	S_Shelf	LIMK2	0	uc003akh.3	PIK3IP1
cg16193207	chr8	23107960	23107961	4.18565	1.67694	-0.864846	-0.948843	2.15e-08	-6.81	-0.864846	4.27e-18	-9.73199	CHMP7	NM_152272	Body	S_Shelf	CHMP7	0	uc003xdc.2	CHMP7
cg16207263	chr14	99413386	99413387	-4.0522	-2.34323	0.858703	0.958023	5.51e-09	7.1888	0.858703	1.33e-17	9.55492					BCL11B	222237	uc001yga.3	C14orf177
cg12465678	chr1	27953335	27953336	-4.02579	-1.27844	0.910776	0.956095	7.51e-09	7.10293	0.910776	8.72e-23	11.3621	FGR;FGR;FGR	NM_001042747;NM_005248;NM_001042729	TSS1500;5UTR;TSS1500		FGR	0	uc001bom.3	FGR
cg05395210	chr2	69002378	69002379	-4.33584	-2.82998	0.629817	0.907366	1.22e-06	5.65893	0.629817	1.53e-07	5.49624	ARHGAP25;ARHGAP25;ARHGAP25;ARHGAP25	NM_001007231;NM_014882;NM_001166276;NM_001166277	Body;1stExon;1stExon;Body		ARHGAP25	0	uc010yqk.2	ARHGAP25
cg12591668	chr1	192520334	192520335	-3.53579	-1.8837	0.762871	0.915516	6.57e-07	5.83918	0.762871	5.31e-12	7.43879					RGS1	24520	uc010pou.1	RGS1
cg23088126	chr1	207078912	207078913	4.19515	1.90961	-0.795541	-0.933038	1.35e-07	-6.29107	-0.795541	1.44e-13	-8.05656	FAIM3;FAIM3;FAIM3	NM_001142473;NM_001142472;NM_005449	Body;Body;Body	N_Shelf	FCMR	0	uc001hey.3	IL24
cg23357533	chr13	42044672	42044673	3.64851	1.18381	-0.889492	-0.939041	7.13e-08	-6.47258	-0.889492	2.35e-20	-10.5272	C13orf15	NM_014059	3UTR		RGCC	0	uc001uyi.2	RGCC
cg25011252	chr8	61777858	61777859	4.29427	2.65367	-0.907333	-0.907333	1.23e-06	-5.65823	-0.918366	8.36e-24	-11.7064	CHD7	NM_017780	Body		CHD7	0	uc003xue.3	CHD7
cg23665802	chr13	92002337	92002338	-4.30431	-1.12413	0.757762	0.869524	1.21e-05	4.98062	0.757762	8.87e-12	7.34899	MIR19A;MIR17HG;MIR92A1;MIR17HG;MIR20A;MIR17;MIR19B1;MIR18A	NR_029489;NR_027349;NR_029508;NR_027350;NR_029492;NR_029487;NR_029490;NR_029488	TSS1500;Body;TSS1500;Body;TSS1500;TSS1500;TSS1500;TSS1500	S_Shore	MIR17HG	0	uc001vlq.1	MIR19B1
cg04542977	chr1	51982668	51982669	-4.51853	-1.73997	0.726231	0.777956	0.00038757	3.89196	0.726231	1.62e-10	6.82813	EPS15	NM_001981	Body	N_Shore	EPS15	0	uc001csq.1	EPS15
cg14445047	chr9	139332115	139332116	-4.7016	-2.1946	0.736883	0.904508	1.5e-06	5.59927	0.736883	6.37e-11	6.9981	INPP5E	NM_019892	Body	N_Shore	INPP5E	0	uc004cho.3	INPP5E
cg02387618	chr5	133453480	133453481	3.61173	2.01407	-0.926385	-0.961843	2.85e-09	-7.37093	-0.926385	5.42e-25	-12.1053	TCF7;TCF7;TCF7;TCF7;TCF7;TCF7;TCF7	NM_213648;NM_201634;NM_201632;NM_003202;NM_201633;NM_001134852;NM_001134851	Body;Body;Body;Body;Body;Body;Body	S_Shelf	TCF7	0	uc003kyt.3	TCF7
cg06970472	chr4	40910981	40910982	-3.83255	-2.0287	0.608308	0.824323	8.58e-05	4.37834	0.608308	5.18e-07	5.23755	APBB2;APBB2;APBB2	NM_004307;NM_001166050;NM_173075	Body;Body;Body		APBB2	0	uc003gvl.3	APBB2
cg14375890	chr6	13355671	13355672	4.15689	1.09203	-0.850724	-0.877626	7.93e-06	-5.10864	-0.850724	5.42e-17	-9.33527					GFOD1	7913	uc021ylt.1	TBC1D7
cg22953759	chr5	10632396	10632397	-4.05066	-3.06757	0.814364	0.866044	1.45e-05	4.92788	0.814364	1.31e-14	8.45337	ANKRD33B	NM_001164440	Body		ANKRD33B	0	uc021xwp.1	ANKRD33B
cg11009736	chr2	119699682	119699683	-3.76687	-1.55288	0.933396	0.942465	4.8e-08	6.58404	0.933396	3.79e-26	12.4899	MARCO	NM_006770	TSS200		MARCO	61	uc002tln.1	MARCO
cg13451886	chr17	33568791	33568792	3.78199	1.82746	-0.900246	-0.920422	4.38e-07	-5.95589	-0.900246	1.63e-21	-10.9279	SLFN5	NM_144975	TSS1500	N_Shore	SLFN5	1293	uc002hje.3	SLFN5
cg07554046	chr11	15933402	15933403	-4.11737	-1.74105	0.902777	0.902777	1.7e-06	5.56396	0.914252	3.06e-23	11.5161					SOX6	54590	uc001mmd.3	SOX6
cg06289802	chr17	72748189	72748190	-4.17361	-2.60943	0.833773	0.954682	9.33e-09	7.04234	0.833773	8.26e-16	8.90232	SLC9A3R1	NM_004252	Body	S_Shelf	SLC9A3R1	0	uc002jlo.4	SLC9A3R1
cg12799029	chr17	984184	984185	-3.68234	-1.61517	0.86508	0.953298	1.15e-08	6.98471	0.86508	4.09e-18	9.73887	ABR;ABR;ABR	NM_021962;NM_001092;NM_001159746	Body;Body;Body	S_Shelf	ABR	0	uc002fse.4	ABR
cg04072771	chr15	55574912	55574913	-3.79279	-1.69128	0.919254	0.958881	4.78e-09	7.22826	0.919254	6.26e-24	11.7487	RAB27A	NM_183235	5UTR		RAB27A	0	uc002acr.3	RAB27A
cg19867914	chr2	144234429	144234430	-3.9675	-2.10185	0.887094	0.898807	2.22e-06	5.48519	0.887094	4.11e-20	10.4429	ARHGAP15	NM_018460	Body		ARHGAP15	0	uc002tvm.4	ARHGAP15
cg03757250	chr19	4302845	4302846	4.23259	2.00187	-0.721585	-0.810022	0.000142565	-4.2172	-0.721585	2.41e-10	-6.75574	TMIGD2;TMIGD2	NM_144615;NM_001169126	TSS1500;TSS1500	N_Shore	TMIGD2	417	uc002lzx.2	TMIGD2
cg13074203	chr8	121798363	121798364	-3.89628	-1.63085	0.887786	0.923481	3.36e-07	6.03222	0.887786	3.5e-20	10.467	SNTB1	NM_021021	Body		SNTB1	0	uc010mdg.3	SNTB1
cg06650256	chr17	72527724	72527725	-3.76145	-1.54827	0.89799	0.919187	4.86e-07	5.92588	0.89799	2.92e-21	10.8405	CD300LB	NM_174892	TSS200		CD300LB	110	uc002jkx.2	CD300LB
cg12339920	chr5	135370287	135370288	-3.86004	-1.3627	0.902599	0.963916	1.94e-09	7.4774	0.902599	8.71e-22	11.021	TGFBI	NM_000358	Body		TGFBI	0	uc003lbf.4	TGFBI
cg19736900	chr1	150132950	150132951	-4.21204	-1.33948	0.91242	0.934649	1.15e-07	6.3382	0.91242	5.34e-23	11.4342					PLEKHO1	1124	uc001ets.3	PLEKHO1
cg08669096	chr11	121229764	121229765	-3.7245	-1.58844	0.900333	0.926959	2.45e-07	6.12263	0.900333	1.59e-21	10.9313				N_Shelf	SC5D	45645	uc001pxu.3	SC5D
cg16223546	chr5	158768975	158768976	-3.74536	-1.42512	0.798601	0.89413	3.01e-06	5.39603	0.798601	9.9e-14	8.1188					LOC285626	0	uc003lxs.1	LOC285626
cg24662823	chr11	128350634	128350635	3.55651	1.30162	-0.893716	-0.940546	6.01e-08	-6.52081	-0.893716	8.53e-21	-10.68	ETS1;ETS1;ETS1	NM_001143820;NM_001162422;NM_005238	Body;Body;Body		ETS1	0	uc001qej.2	ETS1
cg04988978	chr17	56359578	56359579	-3.88881	-1.64234	0.838803	0.876346	8.5e-06	5.08789	0.838803	3.8e-16	9.02641	MPO	NM_000250	TSS1500	S_Shelf	MPO	1281	uc002ivu.1	MPO
cg14709239	chr2	121098463	121098464	-4.12243	-1.3626	0.734611	0.873495	9.89e-06	5.04241	0.734611	7.8e-11	6.96136				N_Shelf	INHBB	5253	uc002tmn.2	INHBB
cg20508508	chr17	48473756	48473757	-3.84382	-1.38193	0.79172	0.931444	1.59e-07	6.24552	0.79172	2.26e-13	7.98	LRRC59	NM_018509	Body	N_Shore	LRRC59	0	uc002iqt.3	LRRC59
cg21099332	chr5	39270714	39270715	-3.54584	-2.38127	0.915061	0.959144	4.57e-09	7.24051	0.915061	2.38e-23	11.5529					FYB	0	uc011cpl.2	FYB
cg24130739	chr3	39323221	39323222	-3.999	-1.31394	0.862001	0.961567	3e-09	7.35719	0.862001	7.29e-18	9.64908	CX3CR1;CX3CR1;CX3CR1;CX3CR1	NM_001171174;NM_001171172;NM_001171174;NM_001171171	1stExon;TSS1500;5UTR;TSS1500		CX3CR1	0	uc021wwc.1	CX3CR1
cg05340048	chr1	2084318	2084319	3.60564	3.03617	-0.623029	-0.848224	3.3e-05	-4.67628	-0.623029	2.27e-07	-5.41339	PRKCZ;PRKCZ;PRKCZ	NM_001033581;NM_001033582;NM_002744	Body;Body;Body	S_Shore	PRKCZ	0	uc001aiq.3	PRKCZ
cg15449870	chr1	11795984	11795985	-3.82605	-1.87134	0.785976	0.859547	1.98e-05	4.83275	0.785976	4.41e-13	7.86722	AGTRAP;AGTRAP;AGTRAP;AGTRAP;AGTRAP	NM_001040194;NM_001040195;NM_001040197;NM_020350;NM_001040196	TSS200;TSS200;TSS200;TSS200;TSS200	Island	AGTRAP	155	uc001ast.3	AGTRAP
cg12048331	chr3	52302150	52302151	3.47085	2.04848	-0.846804	-0.926645	2.52e-07	-6.11429	-0.846804	1.05e-16	-9.23129	WDR82	NM_025222	Body		WDR82	0	uc003ddl.2	WDR82
cg16571794	chr4	7648627	7648628	-3.67659	-1.19769	0.890256	0.912123	8.58e-07	5.76221	0.890256	1.96e-20	10.5544	SORCS2	NM_020777	Body	S_Shore	SORCS2	0	uc003gkb.4	AFAP1-AS1
cg25027273	chr15	101720913	101720914	3.80273	1.90051	-0.693842	-0.869609	1.21e-05	-4.98192	-0.693842	2.18e-09	-6.34327	CHSY1	NM_014918	Body		CHSY1	0	uc021sxt.1	CHSY1
cg04738464	chr2	218868754	218868755	-3.83146	-2.78685	0.92356	0.929273	1.97e-07	6.1851	0.92356	1.47e-24	11.9602					TNS1	1035	uc010fvk.1	TNS1
cg16618104	chr12	104853099	104853100	-3.43475	-1.24242	0.647786	0.853089	2.66e-05	4.74214	0.647786	5.13e-08	5.72141	CHST11	NM_018413	Body	S_Shore	CHST11	0	uc001tky.3	CHST11
cg12961607	chr2	38976249	38976250	-3.63058	-2.11281	0.813207	0.868282	1.29e-05	4.96164	0.813207	1.53e-14	8.42796	SFRS7	NM_001031684	Body	N_Shore	SRSF7	0	uc002rqz.3	SRSF7
cg13693136	chr1	228666637	228666638	-3.78158	-2.06529	0.875303	0.909518	1.05e-06	5.70502	0.875303	5.38e-19	10.0513					RNF187	8428	uc001htb.3	RNF187
cg21977218	chr5	65443428	65443429	3.72402	1.19583	-0.728782	-0.887075	4.64e-06	-5.26836	-0.728782	1.3e-10	-6.86832	SFRS12;SFRS12	NM_139168;NM_001077199	5UTR;Body	S_Shelf	SREK1	0	uc003jun.4	SREK1
cg07625783	chr1	159796617	159796618	-3.57565	-1.56607	0.802766	0.934	1.23e-07	6.31908	0.802766	5.91e-14	8.20486	SLAMF8;SLAMF8	NM_020125;NM_020125	5UTR;1stExon		SLAMF8	0	uc001fue.4	SLAMF8
cg03278514	chr15	70779345	70779346	-3.80181	-1.09667	0.792166	0.914611	7.06e-07	5.81837	0.792166	2.15e-13	7.98888					UACA	167545	uc002asq.3	UACA
cg11485152	chr3	3171663	3171664	-3.87905	-2.01617	0.829415	0.91375	7.56e-07	5.79876	0.829415	1.58e-15	8.79752	TRNT1	NM_182916	Body	S_Shelf	TRNT1	0	uc003bpm.2	TRNT1
cg10266904	chr16	18570097	18570098	3.68879	1.19364	-0.8886	-0.926436	2.57e-07	-6.10875	-0.8886	2.9e-20	-10.4957	NOMO2;NOMO2	NM_001004060;NM_173614	Body;Body	N_Shelf	NOMO2	0	uc002dfe.3	NOMO2
cg08840010	chr1	8000313	8000314	-3.53593	-1.08244	0.822951	0.897	2.5e-06	5.45029	0.822951	4.02e-15	8.64649	TNFRSF9	NM_001561	5UTR	N_Shelf	TNFRSF9	0	uc001aot.3	TNFRSF9
cg21199922	chr4	38622735	38622736	-3.59363	-1.60879	0.856375	0.905285	1.42e-06	5.61532	0.856375	2.03e-17	9.48967	FLJ13197	NR_026804	Body		KLF3-AS1	0	uc003gte.1	KLF3
cg04789403	chr15	80271218	80271219	-3.62034	-1.19695	0.826351	0.826351	7.96e-05	4.40213	0.860811	9.08e-18	9.61487					BCL2A1	7574	uc002bfc.4	BCL2A1
cg13167431	chr22	26988418	26988419	-3.70142	-1.71799	0.791171	0.881373	6.44e-06	5.17054	0.791171	2.41e-13	7.96912				S_Shelf	TPST2	2329	uc003acx.3	TPST2
cg26478401	chr10	90749920	90749921	-3.48395	-2.19636	0.909679	0.927539	2.32e-07	6.13811	0.909679	1.2e-22	11.3146	FAS;FAS;FAS;FAS;FAS;FAS;FAS;ACTA2	NR_028033;NR_028036;NM_152871;NM_000043;NR_028035;NM_152872;NR_028034;NM_001141945	TSS1500;TSS1500;TSS1500;TSS1500;TSS1500;TSS1500;TSS1500;5UTR	N_Shore	ACTA2	0	uc001kfq.3	FAS
cg09247619	chr1	198648848	198648849	-4.65615	-3.47706	0.674236	0.88189	6.26e-06	5.17923	0.674236	8.95e-09	6.06993	PTPRC;PTPRC;PTPRC;PTPRC	NM_080922;NM_002838;NM_080923;NM_080921	Body;Body;Body;Body		PTPRC	0	uc001gur.2	PTPRC
cg23624705	chr1	92952655	92952656	-3.34722	-0.766243	0.850975	0.894365	2.96e-06	5.40043	0.850975	5.19e-17	9.342	GFI1;GFI1	NM_001127216;NM_005263	TSS1500;TSS1500	S_Shore	GFI1	221	uc001dow.4	GFI1
cg27058988	chr15	67200878	67200879	-3.3641	-2.12677	0.877923	0.91312	7.94e-07	5.78452	0.877923	3.11e-19	10.1352					SMAD6	126541	uc002aqf.3	SMAD3
cg07101781	chr11	128337228	128337229	3.24821	1.37953	-0.924063	-0.924063	3.19e-07	-6.04705	-0.928088	2.91e-25	-12.1954	ETS1;ETS1;ETS1	NM_001143820;NM_001162422;NM_005238	Body;Body;Body		ETS1	0	uc001qej.2	ETS1
cg05081167	chr6	156967137	156967138	-3.5593	-1.60202	0.892536	0.940744	5.88e-08	6.52724	0.892536	1.14e-20	10.6367					ARID1B	131924	uc003qqn.3	ARID1B
cg07076836	chr15	65175729	65175730	-3.47097	-2.13938	0.881518	0.912755	8.17e-07	5.77634	0.881518	1.43e-19	10.2532					PLEKHO2	15527	uc002anv.3	ANKDD1A
cg04308167	chr17	19440767	19440768	-3.72691	-2.22545	0.789178	0.937643	8.33e-08	6.42884	0.789178	3.05e-13	7.92977	SLC47A1	NM_018242	Body	S_Shelf	SLC47A1	0	uc002gvy.1	SLC47A1
cg24904788	chr11	45114841	45114842	-3.60723	-2.03302	0.898607	0.937489	8.47e-08	6.42407	0.898607	2.49e-21	10.8642	PRDM11	NM_020229	TSS1500		PRDM11	720	uc031pzz.1	PRDM11
cg25598890	chr12	117501446	117501447	-3.62591	-2.08805	0.893684	0.914875	6.92e-07	5.82442	0.893684	8.59e-21	10.6788	TESC;TESC;TESC	NR_031766;NM_017899;NM_001168325	Body;Body;Body		TESC	0	uc001twh.3	TESC
cg23522611	chr2	28617611	28617612	-3.70969	-1.62778	0.883079	0.94839	2.28e-08	6.79305	0.883079	1.02e-19	10.3054	FOSL2	NM_005253	Body	S_Shore	FOSL2	0	uc021vfg.1	FOSL2
cg07756788	chr13	30532829	30532830	3.08974	1.34742	-0.880617	-0.880617	6.72e-06	-5.15791	-0.880718	1.71e-19	-10.2266					LINC00544	8203	uc010aav.3	LINC00544
cg22589778	chr17	46059110	46059111	-3.58845	-1.46988	0.81031	0.860195	1.92e-05	4.84206	0.81031	2.25e-14	8.36497	CDK5RAP3	NM_176096	3UTR		CDK5RAP3	0	uc010wlc.3	CDK5RAP3
cg17001153	chr1	206742215	206742216	3.34194	1.63915	-0.83198	-0.960801	3.44e-09	-7.31953	-0.83198	1.08e-15	-8.85892	RASSF5;RASSF5;RASSF5	NM_182663;NM_182665;NM_182664	Body;Body;Body		RASSF5	0	uc001hed.3	RASSF5
cg04642300	chr6	109288592	109288593	-3.37448	-1.13104	0.894157	0.947783	2.47e-08	6.77061	0.894157	7.65e-21	10.6963	ARMC2	NM_032131	Body		ARMC2	0	uc003pss.4	SESN1
cg15224459	chr17	81042022	81042023	-3.64779	-2.50022	0.837598	0.940637	5.95e-08	6.52376	0.837598	4.59e-16	8.99636	METRNL	NM_001004431	Body	N_Shore	METRNL	0	uc002kgh.3	METRNL
cg09853238	chr6	149532289	149532290	-3.4443	-1.65035	0.875959	0.904318	1.52e-06	5.59536	0.875959	4.7e-19	10.0722					TAB2	7467	uc011eec.2	TAB2
cg09035699	chr5	131310461	131310462	3.29777	1.21575	-0.913829	-0.916667	5.99e-07	-5.86597	-0.913829	3.48e-23	-11.4971	ACSL6;ACSL6	NM_001009185;NM_015256	Body;Body		ACSL6	0	uc003kvv.2	ACSL6
cg23904595	chr11	2908115	2908116	-3.50524	-1.36548	0.85088	0.899796	2.08e-06	5.50453	0.85088	5.27e-17	9.33946	CDKN1C;CDKN1C;CDKN1C	NM_000076;NM_001122631;NM_001122630	TSS1500;TSS1500;TSS1500	S_Shore	CDKN1C	1120	uc001lwr.4	CDKN1C
cg01034993	chr15	68992751	68992752	-3.21175	-1.86601	0.817733	0.92503	2.92e-07	6.07199	0.817733	8.32e-15	8.52815	CORO2B	NM_006091	Body		CORO2B	0	uc002arj.4	CORO2B
cg15696058	chr4	15965425	15965426	-3.37131	-1.41745	0.792263	0.855453	2.39e-05	4.77488	0.792263	2.12e-13	7.9908	FGFBP2	NM_031950	TSS1500		FGFBP2	565	uc003gon.3	FGFBP2
cg24049629	chr3	50376474	50376475	-3.65887	-0.706603	0.787255	0.891421	3.56e-06	5.34609	0.787255	3.81e-13	7.8921	RASSF1;RASSF1;RASSF1	NM_170712;NM_170714;NM_007182	TSS1500;Body;Body	N_Shore	RASSF1	0	uc003dad.1	RASSF1
cg14134003	chr9	88952877	88952878	-3.31571	-1.41365	0.806675	0.959537	4.28e-09	7.25896	0.806675	3.6e-14	8.28711	ZCCHC6	NM_024617	Body		ZCCHC6	0	uc004aoq.3	ZCCHC6
cg07930752	chr2	204569954	204569955	3.42768	1.81315	-0.907369	-0.926961	2.45e-07	-6.12267	-0.907369	2.33e-22	-11.2165	CD28	NM_006139	TSS1500		CD28	1241	uc002vag.1	CD28
cg24402372	chr12	52997365	52997366	3.22197	1.42276	-0.873102	-0.873102	1.01e-05	-5.03621	-0.876177	4.49e-19	-10.0791				S_Shelf	KRT72	2043	uc001saq.2	KRT72
cg26189303	chr5	159897910	159897911	-3.39009	-0.884164	0.716679	0.898586	2.25e-06	5.48089	0.716679	3.62e-10	6.68039					MIR3142	3497	uc021yhd.1	MIR3142
cg09591519	chr6	33241770	33241771	-3.67099	-1.09285	0.677335	0.891272	3.6e-06	5.34338	0.677335	7.21e-09	6.11223	RPS18	NM_022551	Body	S_Shore	RPS18	0	uc003odp.1	RPS18
cg21301505	chr1	159796629	159796630	-3.52768	-0.797953	0.619353	0.933079	1.35e-07	6.29225	0.619353	2.8e-07	5.369	SLAMF8;SLAMF8	NM_020125;NM_020125	5UTR;1stExon		SLAMF8	0	uc001fue.4	SLAMF8
cg22517527	chr21	48056966	48056967	3.53297	1.11165	-0.778439	-0.871107	1.12e-05	-5.00503	-0.778439	1.03e-12	-7.72321	PRMT2;PRMT2	NM_001535;NM_206962	Body;Body	S_Shore	PRMT2	0	uc002zjx.3	PRMT2
cg13222915	chr1	184598594	184598595	-3.96048	-1.2097	0.783609	0.86712	1.37e-05	4.94405	0.783609	5.77e-13	7.82152					C1orf21	438	uc001gqv.1	EDEM3
cg02640489	chr2	219153935	219153936	3.30298	1.07319	-0.884439	-0.94317	4.41e-08	-6.6078	-0.884439	7.51e-20	-10.3515	PNKD;TMBIM1	NM_015488;NM_022152	Body;5UTR	N_Shelf	PNKD	0	uc002vhn.3	TMBIM1
cg23942604	chr19	51875945	51875946	-3.25259	-1.55199	0.831092	0.831092	6.65e-05	4.45877	0.840373	2.97e-16	9.06587	NKG7;NKG7	NM_005601;NM_005601	5UTR;1stExon		NKG7	0	uc002pwj.3	NKG7
cg24919348	chr8	100549849	100549850	3.55653	1.50836	-0.627897	-0.82148	9.53e-05	-4.34538	-0.627897	1.71e-07	-5.47268	MIR599;VPS13B;VPS13B;MIR875	NR_030329;NM_017890;NM_152564;NR_030596	TSS1500;Body;Body;TSS1500		VPS13B	0	uc003yiv.4	MIR875
cg21837189	chr1	226085836	226085837	3.55394	1.23679	-0.832201	-0.899929	2.06e-06	-5.50715	-0.832201	1.05e-15	-8.86424					LEFTY1	0	uc010pvj.3	LEFTY1
cg09395612	chr16	86018936	86018937	-3.53326	-0.900947	0.749505	0.834765	5.76e-05	4.50365	0.749505	1.98e-11	7.20724					IRF8	62724	uc002fjh.3	IRF8
cg17184477	chr15	67360704	67360705	3.32149	1.7368	-0.885275	-0.885275	5.15e-06	-5.23699	-0.898756	2.4e-21	-10.87	SMAD3	NM_005902	Body	S_Shore	SMAD3	0	uc002aqj.3	SMAD3
cg15973954	chr13	23309774	23309775	3.27512	-2.67532	0	-0.549069	0.0276096	-2.30878	0.259797	0.0509832	1.9719					BASP1P1	161393	uc021rhf.1	BASP1P1
cg10678266	chr7	24614347	24614348	-3.4315	-1.43602	0.823819	0.858143	2.11e-05	4.81273	0.823819	3.56e-15	8.66648	MPP6	NM_016447	5UTR		MPP6	0	uc003swx.3	MPP6
cg06111286	chr5	158757659	158757660	-3.2391	-0.850774	0.836102	0.903655	1.6e-06	5.5818	0.836102	5.78e-16	8.95935	IL12B	NM_002187	TSS200	N_Shore	IL12B	177	uc003lxr.1	IL12B
cg24457026	chr17	42426018	42426019	-3.59206	-0.891541	0.88182	0.912659	8.23e-07	5.77418	0.88182	1.34e-19	10.2632	GRN	NM_002087	5UTR		GRN	0	uc002igp.1	GRN
cg24082677	chr5	38105271	38105272	-3.76635	-0.759797	0.43357	0.854324	2.52e-05	4.75918	0.43357	0.000754065	3.44323					EGFLAM	153237	uc003jlb.2	EGFLAM
cg04192168	chr15	64806741	64806742	3.43162	0.201562	-0.782678	-0.838449	4.97e-05	-4.54959	-0.782678	6.4e-13	-7.80366	ZNF609	NM_015042	Body		ZNF609	0	uc002ann.3	ZNF609
cg24223075	chr11	119137278	119137279	3.07225	1.75927	-0.912403	-0.924754	3e-07	-6.06483	-0.912403	5.37e-23	-11.4334	CBL	NM_005188	Body		CBL	0	uc001pwe.4	MCAM
cg12353788	chr17	7792060	7792061	3.18183	1.08733	-0.845841	-0.845841	3.65e-05	-4.64471	-0.880792	1.68e-19	-10.2291	CHD3;CHD3;CHD3	NM_001005271;NM_005852;NM_001005273	Body;TSS200;TSS200	S_Shelf	CHD3	0	uc002gjd.2	CHD3
cg16709353	chr11	68856816	68856817	-3.2199	-1.57761	0.659559	0.828809	7.25e-05	4.43132	0.659559	2.41e-08	5.87387	TPCN2	NM_139075	3UTR		TPCN2	0	uc001oos.2	TPCN2
cg17343167	chr5	177542603	177542604	-3.30698	-1.17942	0.861333	0.89949	2.12e-06	5.49853	0.861333	8.25e-18	9.62984	N4BP3	NM_015111	5UTR	S_Shore	N4BP3	0	uc003mik.1	N4BP3
cg14830791	chr6	1407934	1407935	-3.40941	-2.46652	0.805504	0.854111	2.54e-05	4.75624	0.805504	4.18e-14	8.26232					FOXF2	12102	uc003mtm.3	FOXF2
cg06739462	chr12	56329296	56329297	3.02084	1.70516	-0.888015	-0.906033	1.35e-06	-5.63088	-0.888015	3.32e-20	-10.4751	DGKA;DGKA;DGKA;DGKA	NM_201445;NM_201554;NM_001345;NM_201444	5UTR;5UTR;5UTR;5UTR	N_Shore	DGKA	0	uc001sij.3	DGKA
cg27110054	chr8	103137274	103137275	-3.86578	-1.56697	0.706566	0.79224	0.000253517	4.03134	0.706566	8.19e-10	6.52843	NCALD;NCALD;NCALD;NCALD;NCALD;NCALD;NCALD	NM_001040627;NM_001040626;NM_001040628;NM_001040624;NM_001040629;NM_001040625;NM_001040630	TSS1500;TSS1500;TSS1500;TSS1500;TSS1500;TSS1500;TSS200	S_Shore	NCALD	138	uc003ykl.3	NCALD
cg07363543	chr1	224691275	224691276	-3.41705	-2.22495	0.900368	0.900368	2e-06	5.5158	0.902985	7.85e-22	11.0365					WDR26	69273	uc001hop.4	WDR26
cg14060519	chr10	95222866	95222867	-3.06308	-2.78589	0.643512	0.780585	0.000359273	3.91701	0.643512	6.7e-08	5.66705	MYOF;MYOF	NM_133337;NM_013451	Body;Body		MYOF	0	uc001kin.3	MYOF
cg13060970	chr2	68592348	68592349	-3.27819	-1.49227	0.90362	0.90362	1.6e-06	5.58108	0.910154	1.05e-22	11.3351	PLEK;PLEK	NM_002664;NM_002664	1stExon;5UTR		PLEK	0	uc002sen.4	PLEK
cg10417386	chr17	8772067	8772068	-3.12087	-1.00975	0.797686	0.858865	2.04e-05	4.823	0.797686	1.11e-13	8.1001	PIK3R6	NM_001010855	TSS1500		PIK3R6	1072	uc002glq.1	PIK3R6
cg05479618	chr11	351124	351125	-3.17958	-1.88458	0.880318	0.880318	6.83e-06	5.15293	0.891461	1.47e-20	10.5977					B4GALNT4	18668	uc001lpb.3	B4GALNT4
cg00873351	chr17	72527812	72527813	-3.44745	-0.750948	0.695696	0.74089	0.00102553	3.56374	0.695696	1.89e-09	6.36985	CD300LB	NM_174892	TSS1500		CD300LB	199	uc002jkx.2	CD300LB
cg23982212	chr17	33566512	33566513	2.82049	1.38454	-0.820382	-0.841187	4.44e-05	-4.58435	-0.820382	5.77e-15	-8.58783				N_Shelf	SLFN5	3572	uc002hje.3	SLFN5
cg27009448	chr10	120492138	120492139	2.97002	1.11889	-0.822396	-0.880619	6.72e-06	-5.15795	-0.822396	4.35e-15	-8.63376	C10orf46	NM_153810	Body		CACUL1	0	uc010qst.1	CACUL1
cg07461273	chr7	99697172	99697173	3.48307	1.05644	-0.728776	-0.805671	0.000165003	-4.17033	-0.728776	1.3e-10	-6.86823	MCM7;MCM7	NM_005916;NM_182776	Body;5UTR	N_Shore	MCM7	0	uc003usw.1	MCM7
cg03282312	chr6	53305579	53305580	-3.06689	-2.52054	0.892149	0.892149	3.41e-06	5.35939	0.899629	1.91e-21	10.9038					GCLC	56558	uc003pbv.1	GCLC
cg19679865	chr1	8467903	8467904	2.73085	1.59386	-0.813241	-0.884081	5.52e-06	-5.21644	-0.813241	1.53e-14	-8.4287	RERE;RERE;RERE	NM_001042682;NM_012102;NM_001042681	5UTR;Body;Body		RERE	0	uc001ape.3	RERE
cg07861456	chr16	75654251	75654252	-2.97333	-2.20611	0.8684	0.916781	5.93e-07	5.86864	0.8684	2.16e-18	9.83785	ADAT1	NM_012091	Body	N_Shelf	ADAT1	0	uc002feo.2	ADAT1
cg07021288	chr20	13197399	13197400	-2.69952	-0.729868	0.582394	0.582394	0.0179227	2.49224	0.612236	4.18e-07	5.28397				N_Shelf	ISM1	5017	uc010gce.1	ISM1
cg00227093	chr5	149979838	149979839	-3.17071	-1.30515	0.716516	0.827418	7.65e-05	4.41476	0.716516	3.67e-10	6.6779	SYNPO	NM_001166208	TSS1500		SYNPO	802	uc003lsn.3	SYNPO
cg23824902	chr1	9619881	9619882	2.99546	1.64424	-0.787978	-0.888464	4.27e-06	-5.29289	-0.787978	3.5e-13	-7.90623	SLC25A33	NM_032315	Body		SLC25A33	0	uc001apw.3	SLC25A33
cg06573096	chr13	44811778	44811779	-2.92592	-1.24116	0.61698	0.790134	0.000270433	4.01026	0.61698	3.21e-07	5.34051					SMIM2-IT1	79420	uc031qlj.1	SMIM2-IT1
cg14573817	chr12	107348689	107348690	3.02153	2.97771	-0.574552	-0.758413	0.000661083	-3.71347	-0.574552	2.96e-06	-4.85236	C12orf23	NM_152261	TSS1500	N_Shore	TMEM263	853	uc001tmb.3	TMEM263
cg05940122	chr2	231770489	231770490	3.0803	1.50333	-0.849289	-0.849289	3.15e-05	-4.69053	-0.854182	2.98e-17	-9.42909					LOC151484	1256	uc002vre.3	LOC151484
cg20125091	chr1	92952640	92952641	-2.9714	-1.57256	0.810491	0.810491	0.000140308	4.2223	0.822628	4.21e-15	8.63907	GFI1;GFI1	NM_001127216;NM_005263	TSS1500;TSS1500	S_Shore	GFI1	207	uc001dow.4	GFI1
cg02461269	chr6	156509873	156509874	-3.35854	-2.19463	0.827134	0.917545	5.58e-07	5.88666	0.827134	2.21e-15	8.74364					ARID1B	589188	uc003qqn.3	ARID1B
cg01120308	chr11	85780970	85780971	-2.90747	-1.24301	0.868071	0.877692	7.9e-06	5.10971	0.868071	2.3e-18	9.82795	PICALM;PICALM	NM_001008660;NM_007166	TSS1500;TSS1500	S_Shore	PICALM	47	uc010rtl.2	PICALM
cg07892167	chr8	23144982	23144983	-3.25157	-1.61458	0.856755	0.856755	2.25e-05	4.79311	0.86497	4.17e-18	9.73564	R3HCC1	NM_001136108	TSS1500	N_Shore	R3HCC1	627	uc003xdf.3	R3HCC1
cg13606287	chr9	5672069	5672070	2.88783	1.4055	-0.813316	-0.813316	0.00012732	-4.25332	-0.847859	8.78e-17	-9.25902	KIAA1432;KIAA1432	NM_001135920;NM_020829	Body;Body		RIC1	0	uc003zji.4	RIC1
cg09662852	chr16	11707685	11707686	-2.85751	-1.74082	0.915268	0.915268	6.7e-07	5.83348	0.924307	1.13e-24	11.9981					LITAF	26362	uc002dbd.3	LITAF
cg18681853	chr2	224889133	224889134	3.07667	1.72755	-0.824827	-0.824827	8.42e-05	-4.38423	-0.830019	1.45e-15	-8.81192	SERPINE2;SERPINE2;SERPINE2;SERPINE2	NM_006216;NM_001136530;NM_001136529;NM_001136528	5UTR;Body;5UTR;5UTR		SERPINE2	0	uc002vnu.2	SERPINE2
cg06915826	chr12	56329903	56329904	2.76356	1.24079	-0.824421	-0.890611	3.75e-06	-5.33138	-0.824421	3.27e-15	-8.68039	DGKA;DGKA;DGKA;DGKA	NM_201445;NM_201554;NM_001345;NM_201444	5UTR;5UTR;5UTR;5UTR	S_Shore	DGKA	0	uc001sij.3	DGKA
cg03611307	chr8	128972058	128972059	2.85253	1.40929	-0.864115	-0.921865	3.87e-07	-5.99153	-0.864115	4.91e-18	-9.71052	MIR1205;PVT1	NR_031610;NR_003367	TSS1500;Body		PVT1	0	uc003ysl.3	MIR1205
cg17465423	chr12	54784180	54784181	-3.10893	-1.0191	0.792988	0.856129	2.32e-05	4.78433	0.792988	1.95e-13	8.00527	ZNF385A;ZNF385A	NM_001130968;NM_001130967	Body;Body	N_Shore	ZNF385A	0	uc001sfy.3	ZNF385A
cg20571453	chr22	35670359	35670360	2.93664	1.72845	-0.773884	-0.838634	4.93e-05	-4.55192	-0.773884	1.68e-12	-7.63823	HMGXB4;HMGXB4	NM_001003681;NR_027780	Body;Body		HMGXB4	0	uc003ank.3	HMGXB4
cg26110130	chr1	42128455	42128456	-2.94779	-2.96754	0.739922	0.816449	0.000114105	4.28821	0.739922	4.84e-11	7.04766	HIVEP3;HIVEP3	NM_024503;NM_001127714	5UTR;5UTR	Island	HIVEP3	0	uc001cgz.4	HIVEP3
cg10777347	chr7	87556005	87556006	-3.06563	-2.53112	0.665073	0.808686	0.000149165	4.20271	0.665073	1.67e-08	5.94672					ADAM22	7559	uc003uji.2	ADAM22
cg21845390	chr13	40762259	40762260	2.69447	1.21347	-0.871028	-0.895892	2.69e-06	-5.42917	-0.871028	1.28e-18	-9.91786					LINC00332	0	uc031qlg.1	LINC00332
cg13953978	chr9	132600787	132600788	2.92544	2.18817	-0.416286	-0.804759	0.000170057	-4.16062	-0.416286	0.00127828	-3.28679	USP20;USP20;USP20	NM_001110303;NM_001008563;NM_006676	5UTR;5UTR;5UTR	S_Shelf	USP20	0	uc004byr.3	USP20
cg14538319	chr15	93464152	93464153	3.05494	2.17786	-0.620348	-0.820348	9.93e-05	-4.33239	-0.620348	2.65e-07	-5.38098	CHD2;CHD2	NM_001271;NM_001042572	Body;Body		CHD2	0	uc002bsm.2	CHD2
cg07247405	chr1	2484626	2484627	-2.9927	-1.0089	0.725005	0.756309	0.000698168	3.69501	0.725005	1.8e-10	6.80893	LOC115110	NR_026927	TSS1500		LOC115110	341	uc001ajo.2	LOC115110
cg05203346	chr5	143278194	143278195	2.86749	2.12695	-0.699676	-0.777789	0.000389425	-3.89038	-0.699676	1.4e-09	-6.42737					HMHB1	77910	uc003lnj.3	HMHB1
cg03955589	chr11	351063	351064	-2.89195	-2.00175	0.820741	0.844306	3.9e-05	4.62462	0.820741	5.49e-15	8.596					B4GALNT4	18729	uc001lpb.3	B4GALNT4
cg22065498	chr19	51871891	51871892	-3.07299	-1.69344	0.857424	0.898306	2.3e-06	5.47545	0.857424	1.68e-17	9.51894	CLDND2;CLDND2	NM_152353;NM_152353	1stExon;5UTR	S_Shore	CLDND2	0	uc002pwi.1	CLDND2
cg09338148	chr16	87359116	87359117	-2.96767	-1.52066	0.638124	0.853246	2.64e-05	4.7443	0.638124	9.32e-08	5.59925					FBXO31	3824	uc002fjv.3	C16orf95
cg18070458	chr11	121319927	121319928	2.89728	1.88311	-0.647173	-0.84562	3.69e-05	-4.64181	-0.647173	5.33e-08	-5.71358				N_Shelf	SORL1	2983	uc001pxx.3	SORL1
cg14719959	chr8	61777710	61777711	2.99441	1.92522	-0.816898	-0.816898	0.000112307	-4.29326	-0.857704	1.6e-17	-9.52679	CHD7	NM_017780	Body		CHD7	0	uc003xue.3	CHD7
cg03602500	chr19	55047721	55047722	2.78262	0.916026	-0.814971	-0.814971	0.00012019	-4.27169	-0.840101	3.1e-16	-9.05902	KIR3DX1	NR_026716	Body		KIR3DX1	0	uc010yfa.1	KIR3DX1
cg23279756	chr6	109159348	109159349	-2.55724	-2.02946	0.834703	0.896286	2.62e-06	5.43666	0.834703	7.17e-16	8.925					ARMC2	10269	uc003pss.4	ARMC2
cg21565496	chr13	40762150	40762151	2.6613	1.11611	-0.841916	-0.841916	4.31e-05	-4.5937	-0.875168	5.53e-19	-10.0471					LINC00332	0	uc031qlg.1	LINC00332
cg26821681	chr8	125827395	125827396	-2.66715	-0.444596	0.623052	0.782323	0.000341524	3.93371	0.623052	2.27e-07	5.41367					MTSS1	86665	uc003yrj.2	MTSS1
cg18813599	chr8	29937472	29937473	2.69767	1.40245	-0.875011	-0.875011	9.13e-06	-5.06648	-0.880135	1.94e-19	-10.2074	TMEM66	NM_016127	Body	N_Shelf	MIR548O2	0	uc022atm.1	SARAF
cg04894537	chr11	2763171	2763172	-2.60467	-0.861223	0.858682	0.909147	1.07e-06	5.69698	0.858682	1.34e-17	9.55434	KCNQ1;KCNQ1	NM_000218;NM_181798	Body;Body		KCNQ1	0	uc001lwn.3	KCNQ1OT1
cg02532341	chr3	10399438	10399439	-2.80099	-1.2155	0.83481	0.898631	2.25e-06	5.48175	0.83481	7.05e-16	8.92762	ATP2B2;ATP2B2	NM_001683;NM_001001331	Body;Body	N_Shore	ATP2B2	0	uc003bvw.3	ATP2B2
cg15048534	chr17	74381192	74381193	-2.64628	-0.411587	0	0.413755	0.111131	1.64683	-0.313419	0.0175971	-2.40531	SPHK1;SPHK1;SPHK1;SPHK1	NM_001142602;NM_182965;NM_021972;NM_001142601	TSS200;1stExon;5UTR;5UTR	Island	SPHK1	0	uc002jrf.1	SPHK1
cg12543753	chr12	6647681	6647682	-2.2587	-2.85787	0.767746	0.811606	0.000135058	4.23449	0.767746	3.22e-12	7.52606				N_Shore	IFFO1	0	uc001qoy.3	GAPDH
cg03009030	chr6	33039499	33039500	-2.41835	-1.91041	0.699148	0.758857	0.000653464	3.71739	0.699148	1.46e-09	6.41969	HLA-DPA1	NM_033554	Body		HLA-DPA1	0	uc021ywg.1	HLA-DPA1
cg09739212	chr11	56891857	56891858	2.45526	-0.112842	-0.263223	-0.356892	0.174793	-1.39684	-0.263223	0.0478944	-1.99917					LRRC55	57361	uc001njl.2	LRRC55
cg00366435	chr12	6896104	6896105	2.37131	1.66574	-0.799321	-0.799321	0.000202942	-4.10359	-0.886941	4.26e-20	-10.4376					CD4	2531	uc009zez.2	CD4
cg04307083	chr4	57521137	57521138	-2.60137	-1.15296	0.804208	0.865942	1.45e-05	4.92636	0.804208	4.93e-14	8.23503	HOPX;HOPX;HOPX;HOPX;HOPX	NM_139212;NM_139211;NM_032495;NM_001145460;NM_001145459	Body;Body;Body;Body;Body	N_Shore	HOPX	0	uc003hca.2	HOPX
cg25893560	chr11	128710122	128710123	2.45809	1.36265	-0.871735	-0.871735	1.08e-05	-5.0148	-0.915283	2.23e-23	-11.563	KCNJ1;KCNJ1;KCNJ1;KCNJ1;KCNJ1	NM_153764;NM_153767;NM_153766;NM_153765;NM_000220	Body;Body;Body;Body;Body		KCNJ1	0	uc001qep.2	KCNJ1
cg08179431	chr6	26086570	26086571	2.39019	1.31258	-0.843544	-0.843544	4.03e-05	-4.61472	-0.87038	1.46e-18	-9.89798	HFE;HFE;HFE;HFE;HFE;HFE;HFE;HFE;HFE	NM_139006;NM_139011;NM_000410;NM_139004;NM_139007;NM_139010;NM_139009;NM_139003;NM_139008	TSS1500;TSS1500;TSS1500;TSS1500;TSS1500;TSS1500;TSS1500;TSS1500;TSS1500		HFE	936	uc003nfx.1	HFE
cg27027151	chr16	27461638	27461639	-2.70563	-0.535647	0.62562	0.712092	0.00197025	3.33537	0.62562	1.96e-07	5.44487	IL21R;IL21R;IL21R	NM_181078;NM_181079;NM_021798	3UTR;3UTR;3UTR		IL21R	0	uc002doq.2	IL21R-AS1
cg07745886	chr8	42150793	42150794	-2.63514	-2.43657	0.843245	0.843245	4.08e-05	4.61085	0.847109	9.95e-17	9.2393	IKBKB	NM_001556	Body		IKBKB	0	uc003xow.2	IKBKB
cg02861056	chr2	68592344	68592345	-2.42784	-1.26676	0.86851	0.897558	2.41e-06	5.46099	0.86851	2.11e-18	9.84117	PLEK;PLEK	NM_002664;NM_002664	1stExon;5UTR		PLEK	0	uc002sen.4	PLEK
cg03307177	chr3	196347229	196347230	-2.50434	-1.07522	0.812758	0.812758	0.000129805	4.24716	0.841308	2.56e-16	9.08954					NRROS	19424	uc003fwv.3	NRROS
cg16518115	chr5	79549315	79549316	2.49971	0.940017	-0.862174	-0.862174	1.75e-05	-4.87071	-0.878612	2.69e-19	-10.1576	SERINC5	NM_178276	Body	N_Shelf	SERINC5	0	uc003kgj.3	SERINC5
cg01458495	chr3	48310543	48310544	2.25546	1.56562	-0.832736	-0.832736	6.23e-05	-4.47874	-0.858448	1.4e-17	-9.54772	ZNF589	NM_016089	3UTR		ZNF589	0	uc003csm.4	ZNF589
cg27122441	chr22	18260410	18260411	-2.37513	-1.30818	0.56454	0.785847	0.000307749	3.96794	0.56454	4.78e-06	4.74245				S_Shelf	BID	2979	uc010grb.1	BID
cg25251478	chr6	30853959	30853960	2.20103	0.969065	-0.655146	-0.655146	0.00587499	-2.93444	-0.690525	2.79e-09	-6.29605	DDR1;DDR1	NM_013993;NM_001954	5UTR;5UTR	S_Shore	DDR1	0	uc010jse.3	DDR1
cg00421624	chr1	153746588	153746589	-2.26381	-2.1062	0.864017	0.864017	1.6e-05	4.89775	0.867901	2.38e-18	9.82283	SLC27A3	NM_024330	TSS1500	N_Shore	INTS3	32	uc009wom.3	SLC27A3
cg04741118	chr12	96720812	96720813	2.48427	0.869315	-0.699909	-0.840857	4.5e-05	-4.58013	-0.699909	1.37e-09	-6.43075	CDK17;CDK17	NM_001170464;NM_002595	Body;Body		CDK17	0	uc001tep.2	CDK17
cg01646516	chr16	50815178	50815179	2.33761	1.53237	-0.810361	-0.810361	0.000140928	-4.22089	-0.813477	1.48e-14	-8.43387	CYLD;CYLD;CYLD	NM_001042412;NM_015247;NM_001042355	Body;Body;Body		CYLD	0	uc002egp.1	CYLD
cg14295960	chr10	14628995	14628996	2.44525	1.18717	-0.773662	-0.773662	0.000437726	-3.85161	-0.773811	1.69e-12	-7.63688	FAM107B	NM_031453	Body		FAM107B	0	uc001ina.1	FAM107B
cg03215422	chr5	135266508	135266509	2.12707	0.948984	-0.345777	-0.425171	0.100646	-1.69867	-0.345777	0.00842534	-2.67457	FBXL21	NM_012159	5UTR	Island	FBXL21	0	uc003lbc.3	FBXL21
cg23296791	chr19	40229765	40229766	-2.35035	-1.8291	0.822181	0.822181	9.29e-05	4.35346	0.90094	1.36e-21	10.9551	CLC	NM_001828	TSS1500		CLC	1096	uc002omh.3	CLC
cg11848060	chr4	4228649	4228650	2.37665	-0.105443	-0.27432	-0.27432	0.30387	-1.05339	-0.343888	0.00881389	-2.65867	OTOP1	NM_177998	TSS200	Island	OTOP1	28	uc003ghp.1	OTOP1
cg25341726	chr16	28518330	28518331	-2.27422	-2.02309	0.856175	0.856175	2.31e-05	4.78497	0.869868	1.62e-18	9.88235	IL27	NM_145659	TSS200		IL27	175	uc002dqc.3	IL27
cg04777348	chr1	92952896	92952897	-2.31336	-1.21626	0.63147	0.697824	0.00264942	3.22922	0.63147	1.39e-07	5.51659	GFI1;GFI1	NM_001127216;NM_005263	TSS1500;TSS1500	S_Shore	GFI1	463	uc001dow.4	GFI1
cg22024120	chr6	30696029	30696030	-2.45124	-1.52944	0.711855	0.775706	0.000413224	3.87073	0.711855	5.37e-10	6.60735	FLOT1	NM_005803	Body		FLOT1	0	uc003nrm.3	TUBB
cg14027204	chr1	117529477	117529478	2.07494	1.29785	-0.753506	-0.753506	0.000750207	-3.67064	-0.875932	4.72e-19	-10.0713	PTGFRN	NM_020440	Body		PTGFRN	0	uc001egv.1	CD101
cg05298628	chr12	123379569	123379570	-2.30845	-2.01798	0.851546	0.851546	2.85e-05	4.72104	0.865879	3.51e-18	9.76247	VPS37B	NM_024667	Body	N_Shore	VPS37B	0	uc001udl.3	VPS37B
cg18895476	chr22	26962071	26962072	-2.27748	-1.85055	0.558572	0.729333	0.0013455	3.46964	0.558572	6.32e-06	4.67781	TPST2;TPST2	NM_003595;NM_001008566	5UTR;TSS1500		TPST2	0	uc003acx.3	TPST2
cg04691264	chr10	29697904	29697905	2.06808	2.18833	-0.618258	-0.731346	0.00128459	-3.48578	-0.618258	2.98e-07	-5.35584	LOC387647	NR_003930	TSS1500	N_Shore	PTCHD3P1	576	uc001ium.2	PTCHD3P1
cg24598495	chr13	37064803	37064804	-2.11847	-1.09135	0.607511	0.659233	0.00547208	2.96136	0.607511	5.41e-07	5.22817					CCNA1	47784	uc010teo.2	CCNA1
cg11664544	chr22	30721636	30721637	2.15454	1.09412	-0.78734	-0.819842	0.000101102	-4.32661	-0.78734	3.77e-13	-7.89376	TBC1D10A	NM_031937	Body	N_Shore	TBC1D10A	0	uc003ahk.4	TBC1D10A
cg18734095	chr19	50062005	50062006	1.97585	2.12766	-0.743213	-0.743213	0.000969443	-3.58308	-0.788304	3.37e-13	-7.9126	NOSIP	NM_015953	Body	S_Shore	NOSIP	0	uc002pok.4	NOSIP
cg17753789	chr10	81026765	81026766	-1.78623	-1.24745	0.542538	0.542538	0.0299042	2.27397	0.644485	6.31e-08	5.67939	ZMIZ1	NM_020338	Body		ZMIZ1	0	uc001kaf.2	ZMIZ1
cg07627628	chr19	10254526	10254527	1.7525	1.12189	-0.750177	-0.750177	0.000816131	-3.64198	-0.835595	6.25e-16	-8.94686	DNMT1;DNMT1	NM_001130823;NM_001379	Body;Body	S_Shore	DNMT1	0	uc002mng.3	DNMT1
cg11072637	chr7	65773051	65773052	-1.80383	-0.877852	0.520956	0.520956	0.0385293	2.16137	0.538105	1.58e-05	4.46072	TPST1	NM_003596	Body		TPST1	0	uc003tuw.3	LINC00174
cg13018278	chr2	237028868	237028869	1.5339	0.39094	0	-0.454915	0.0766487	-1.83671	0.286743	0.0305767	2.18788	AGAP1;AGAP1	NM_014914;NM_001037131	Body;Body	Island	AGAP1	0	uc002vvs.3	GBX2
cg06005688	chr4	41872253	41872254	1.5611	1.44028	-0.329556	-0.329556	0.212589	-1.28088	-0.334557	0.0109699	-2.58048				N_Shelf	TMEM33	64881	uc003gwi.2	TMEM33
cg20338754	chr18	29677085	29677086	1.61501	1.16557	-0.518312	-0.518312	0.0397026	-2.14782	-0.558158	6.44e-06	-4.67334	RNF138;RNF138	NM_198128;NM_016271	Body;Body	S_Shelf	RNF138	0	uc002kxg.3	RNF138
cg04384810	chr14	91621554	91621555	-1.53604	-1.64448	0.732387	0.732387	0.00125396	3.49418	0.744576	3.15e-11	7.12452	C14orf159;C14orf159;C14orf159;C14orf159;C14orf159	NM_001102367;NM_001102366;NM_001102369;NM_024952;NM_001102368	5UTR;5UTR;5UTR;5UTR;5UTR		C14orf159	0	uc001xyv.2	SNORA11B
cg18882449	chr10	104885121	104885122	1.21612	0.822873	-0.362611	-0.496731	0.0503087	-2.03904	-0.362611	0.00557085	-2.81733	NT5C2;NT5C2	NM_001134373;NM_012229	Body;Body		NT5C2	0	uc001kwo.3	NT5C2
cg01140143	chr6	33039395	33039396	-1.27943	-1.86834	0.402152	0.569734	0.0212275	2.42133	0.402152	0.0019288	3.16089	HLA-DPA1	NM_033554	Body		HLA-DPA1	0	uc021ywg.1	HLA-DPA1
cg27617225	chr8	145625612	145625613	-1.31589	-4.13292	0.334933	0.671772	0.00437162	3.04558	0.334933	0.0108751	2.58361	CPSF1;MIR1234	NM_013291;NR_031600	Body;TSS200	S_Shelf	CPSF1	0	uc003zcj.3	MIR1234
cg17250770	chr8	22500401	22500402	1.298	2.24969	-0.660213	-0.660213	0.00537877	-2.96785	-0.743216	3.57e-11	-7.10194	FLJ14107;BIN3	NR_027715;NM_018688	TSS1500;Body		BIN3	0	uc003xcl.3	BIN3-IT1
cg14199261	chr7	92313448	92313449	1.04634	1.237	-0.413881	-0.418993	0.10623	-1.67054	-0.413881	0.00137271	-3.26524	CDK6;CDK6	NM_001259;NM_001145306	Body;Body		CDK6	0	uc010lez.3	FAM133B
cg26919186	chr18	56701751	56701752	-1.00112	-0.7191	0.330105	0.470455	0.0659064	1.9107	0.330105	0.0121502	2.54335	LOC390858	NR_024021	TSS1500		OACYLP	1218	uc010xei.1	OACYLP
cg22244940	chr12	132335942	132335943	0.896046	-2.51877	0	-0.253188	0.344076	-0.968402	0.273696	0.0393891	2.08288	MMP17	NM_016155	3UTR	S_Shore	MMP17	0	uc001ujc.1	MMP17
cg19273683	chr1	21656047	21656048	0.688467	0.875304	-0.535866	-0.535866	0.0323952	-2.23878	-0.595725	1.02e-06	-5.09117	ECE1	NM_001113348	Body		ECE1	0	uc001bem.2	ECE1
cg06677021	chr5	79490511	79490512	0.700831	1.12841	-0.375539	-0.476173	0.0622453	-1.93827	-0.375539	0.0039942	-2.92833	SERINC5	NM_178276	Body		SERINC5	0	uc003kgj.3	SERINC5
cg18583565	chr10	131567980	131567981	0.0162466	1.37032	0	0.370119	0.158218	1.45386	-0.287085	0.0303701	-2.19065					MGMT	2196	uc001lkh.2	MIR4297
cg26856257	chr1	32805350	32805351	-4.81174	-1.62809	0.850766	0.964587	1.71e-09	7.51317	0.850766	5.38e-17	9.33639				S_Shelf	MARCKSL1	3509	uc001bvd.4	MARCKSL1
cg02324006	chr19	1080034	1080035	4.81788	2.01593	-0.732667	-0.732667	0.00124585	-3.49643	-0.753587	1.34e-11	-7.27682	HMHA1	NM_012292	Body	Island	HMHA1	0	uc010xgd.2	HMHA1
cg01974478	chr7	4779311	4779312	4.06279	1.27444	-0.882973	-0.898613	2.25e-06	-5.4814	-0.882973	1.04e-19	-10.3019	FOXK1	NM_001037165	Body		FOXK1	0	uc003sna.1	AP5Z1
cg13013841	chr17	18281021	18281022	-4.57283	-2.37775	0.776784	0.776784	0.000400759	3.88089	0.866959	2.85e-18	9.7946	EVPLL	NM_001145127	TSS200		EVPLL	56	uc002gte.3	EVPLL
cg04381957	chr3	16550461	16550462	-4.21167	-1.8368	0.843833	0.911482	9.01e-07	5.74799	0.843833	1.7e-16	9.1541	RFTN1	NM_015150	5UTR	N_Shelf	RFTN1	0	uc003cay.3	RFTN1
cg09110394	chr6	25301879	25301880	-4.81237	-1.30431	0.823508	0.876994	8.2e-06	5.09837	0.823508	3.72e-15	8.6593	LRRC16A	NM_017640	Body		LRRC16A	0	uc031smx.1	LRRC16A
cg01504447	chr13	31041220	31041221	-4.1065	-2.07239	0.857043	0.952416	1.31e-08	6.94888	0.857043	1.8e-17	9.50831	HMGB1	NM_002128	TSS1500		HMGB1	0	uc001usz.3	HMGB1
cg11230435	chr10	30724373	30724374	-3.7648	-2.09576	0.910093	0.946094	3.07e-08	6.70943	0.910093	1.07e-22	11.3324	MAP3K8	NM_005204	5UTR	S_Shore	MAP3K8	0	uc001ivi.2	MAP3K8
cg27031099	chr8	126620534	126620535	-4.16004	-3.41456	0.756838	0.771197	0.000468856	3.82875	0.756838	9.72e-12	7.33293					TRIB1	169889	uc003yrx.3	TRIB1
cg11587640	chr1	27959253	27959254	-3.72389	-1.6529	0.793543	0.903853	1.57e-06	5.58583	0.793543	1.82e-13	8.01639	FGR	NM_005248	5UTR	N_Shore	FGR	0	uc001bom.3	FGR
cg13937905	chr12	53612551	53612552	3.16091	2.19102	-0.852984	-0.887557	4.51e-06	-5.27684	-0.852984	3.67e-17	-9.39637	RARG;RARG	NM_001042728;NM_000966	Body;Body	N_Shore	RARG	0	uc001sce.3	RARG
cg25330422	chr17	40467382	40467383	3.49394	2.10392	-0.698095	-0.817495	0.000109957	-4.29998	-0.698095	1.58e-09	-6.40444	STAT3;STAT3;STAT3	NM_213662;NM_139276;NM_003150	3UTR;3UTR;3UTR	S_Shelf	STAT3	0	uc002hzk.1	STAT5A
cg05512099	chr19	30155866	30155867	-3.11878	-1.60329	0.740397	0.753944	0.000741876	3.67443	0.740397	4.63e-11	7.05546	PLEKHF1	NM_024310	TSS1500	N_Shore	PLEKHF1	459	uc002nsh.4	PLEKHF1
cg09570214	chr12	110326108	110326109	-2.85844	-1.81161	0.893829	0.944872	3.58e-08	6.66631	0.893829	8.29e-21	10.6842					GLTP	7814	uc001tpm.3	GLTP
cg10782923	chr12	56329731	56329732	2.4161	1.40448	-0.856289	-0.856289	2.3e-05	-4.78657	-0.856453	2e-17	-9.49185	DGKA;DGKA;DGKA;DGKA	NM_201445;NM_201554;NM_001345;NM_201444	5UTR;5UTR;5UTR;5UTR	Island	DGKA	0	uc001sij.3	DGKA
cg24375218	chr18	46461399	46461400	-2.19514	-1.25681	0.814102	0.814102	0.00012389	4.26203	0.879822	2.07e-19	10.1971	SMAD7	NM_005904	Body		SMAD7	0	uc002ldg.3	SMAD7
cg00997251	chr5	142444988	142444989	-2.29788	0.551487	0.469397	0.583235	0.0177182	2.497	0.469397	0.00023012	3.77705	ARHGAP26;ARHGAP26	NM_015071;NM_001135608	Body;Body		ARHGAP26	0	uc003lmt.3	ARHGAP26-AS1
cg15323840	chr6	158404061	158404062	0.771621	1.2458	-0.420628	-0.420628	0.104731	-1.67796	-0.513641	4.38e-05	-4.2099	SYNJ2	NM_003898	Body	S_Shore	SYNJ2	0	uc003qqx.2	SYNJ2
cg20977864	chr16	71264290	71264291	-0.407353	0.924457	-0.234407	-0.234407	0.382206	-0.893687	-0.302115	0.0223688	-2.31271	HYDIN;HYDIN	NM_017558;NM_032821	5UTR;5UTR	N_Shore	HYDIN	0	uc031qwy.1	HYDIN
